# Supplementary material for: Chemerin's Role in Endometrial Dysfunction: Insights From Transcriptomic Analysis
Source: J Cell Mol Med. 2025 Mar 21;29(6):e70417. doi: 10.1111/jcmm.70417 (PMC11927604; doi:10.1111/jcmm.70417)
Supplement: Supplementary file 1 — Table S1. [file JCMM-29-e70417-s002.xlsx]

## Sheet: Table.1
gene_id	BaseMean_DESeq2	BaseMean_control_NC	BaseMean_case_rhChemerin	FoldChange	log2FoldChange	p-value	q-value	Regulation	Expression_rhChemerin-1	Expression_rhChemerin-2	Expression_rhChemerin-3	Expression_NC-1	Expression_NC-2	Expression_NC-3	gene_Dbxref	description	GO_id	GO_term	pathway	pathway_description	TF_family
AADAC	11.173343664194292	1.9689756577122817	20.37771167067629	10.394585038154451	3.37776026045775	0.0015756679427255	0.0255536999378536	Up	0.1404738031006059	0.2638426087818193	0.5280791191033751	0.0675618588746633	0.0162834278327119	0.0166040940973806	13	arylacetamide deacetylase	GO:0003824,GO:0004806,GO:0005515,GO:0005789,GO:0006805,GO:0010898,GO:0016021,GO:0016298,GO:0016787,GO:0017171,GO:0019213	catalytic activity|triglyceride lipase activity|protein binding|endoplasmic reticulum membrane|xenobiotic metabolic process|positive regulation of triglyceride catabolic process|integral component of membrane|lipase activity|hydrolase activity|serine hydrolase activity|deacetylase activity
ABCA3	483.4714587565811	697.5779317269619	269.3649857862001	0.3865318294281747	-1.37134	2.185582763681065e-08	5.751595212208546e-06	Down	1.3589773030647738	1.1728222583697372	0.7006999531260545	3.501276673775432	2.8973575219098064	2.647626170726377	21	ATP binding cassette subfamily A member 3	GO:0005319,GO:0005524,GO:0005615,GO:0005886,GO:0006855,GO:0006869,GO:0008559,GO:0010875,GO:0015914,GO:0016021,GO:0016887,GO:0030324,GO:0030659,GO:0032464,GO:0042493,GO:0042626,GO:0042908,GO:0043129,GO:0043231,GO:0044267,GO:0046470,GO:0046471,GO:0046618,GO:0046890,GO:0051384,GO:0055085,GO:0055091,GO:0070925,GO:0097208,GO:0097232,GO:0097233,GO:0120009,GO:0120019,GO:0140345,GO:0150172,GO:1902995	lipid transporter activity|ATP binding|extracellular space|plasma membrane|drug transmembrane transport|lipid transport|ATPase-coupled xenobiotic transmembrane transporter activity|positive regulation of cholesterol efflux|phospholipid transport|integral component of membrane|ATPase activity|lung development|cytoplasmic vesicle membrane|positive regulation of protein homooligomerization|response …	hsa02010	ABC transporters
ABCC9	7.964598267250763	1.3139378847104652	14.61525864979106	11.192113688273214	3.4844106173163665	0.003883268255479	0.0451223228025818	Up	0.0305304172110749	0.0234586037711195	0.0654485628375916	0.0060070163977632	0	0.0059051699982383	10060	ATP binding cassette subfamily C member 9	GO:0005261,GO:0005267,GO:0005524,GO:0005886,GO:0008281,GO:0008282,GO:0015272,GO:0015459,GO:0016020,GO:0016887,GO:0019829,GO:0022857,GO:0030017,GO:0031004,GO:0033198,GO:0042626,GO:0044325,GO:0051607,GO:0055085,GO:0061337,GO:0071805,GO:0098655,GO:0098662,GO:0150104,GO:1903779,GO:1990573	cation channel activity|potassium channel activity|ATP binding|plasma membrane|sulfonylurea receptor activity|inward rectifying potassium channel|ATP-activated inward rectifier potassium channel activity|potassium channel regulator activity|membrane|ATPase activity|ATPase-coupled cation transmembrane transporter activity|transmembrane transporter activity|sarcomere|potassium ion-transporting ATPa…	hsa02010	ABC transporters
ABCG4	86.08574288828348	127.30703007432209	44.86445570224479	0.3535915236287688	-1.49984	0.00014007817077	0.0047238997889824	Down	0.4052262759562853	0.2419832100273359	0.1565503634082225	0.6673083736125902	1.004813262100363	0.7871933338948678	64137	ATP binding cassette subfamily G member 4	GO:0005515,GO:0005524,GO:0005886,GO:0016021,GO:0016887,GO:0033344,GO:0042626,GO:0042802,GO:0042803,GO:0046982,GO:0055085,GO:1990830	protein binding|ATP binding|plasma membrane|integral component of membrane|ATPase activity|cholesterol efflux|ATPase-coupled transmembrane transporter activity|identical protein binding|protein homodimerization activity|protein heterodimerization activity|transmembrane transport|cellular response to leukemia inhibitory factor	hsa02010	ABC transporters
ACTA2	1762.443980113034	2350.8036312081717	1174.0843290178957	0.499588717838516	-1.00119	1.0647745670383988e-05	0.0006862648915812	Down	23.54241489486085	16.490363703502574	11.447325707442117	34.749197748300034	41.95817856680922	34.75853119534169	59	actin alpha 2, smooth muscle	GO:0005524,GO:0005615,GO:0005737,GO:0005829,GO:0005869,GO:0006936,GO:0008217,GO:0009615,GO:0010628,GO:0014829,GO:0019901,GO:0030027,GO:0030175,GO:0030485,GO:0032991,GO:0044297,GO:0045893,GO:0070062,GO:0072144,GO:0090131	ATP binding|extracellular space|cytoplasm|cytosol|dynactin complex|muscle contraction|regulation of blood pressure|response to virus|positive regulation of gene expression|vascular associated smooth muscle contraction|protein kinase binding|lamellipodium|filopodium|smooth muscle contractile fiber|protein-containing complex|cell body|positive regulation of transcription, DNA-templated|extracellula…	hsa04270,hsa04371,hsa04926	Vascular smooth muscle contraction|Apelin signaling pathway|Relaxin signaling pathway
ACTG2	21.918581922045814	4.808132319714299	39.02903152437733	8.081129200699403	3.0145568992177747	0.0012109361120082	0.0215786765207569	Up	0.1390076097304686	0.5874496992330714	1.2470356037696442	0.0564103262056441	0.1450212280264445	0.0739385509306411	72	actin gamma 2, smooth muscle	GO:0005524,GO:0005615,GO:0005737,GO:0005829,GO:0005869,GO:0006936,GO:0010628,GO:0030027,GO:0030175,GO:0032982,GO:0044297,GO:0070062,GO:0071944,GO:0072562,GO:0090131	ATP binding|extracellular space|cytoplasm|cytosol|dynactin complex|muscle contraction|positive regulation of gene expression|lamellipodium|filopodium|myosin filament|cell body|extracellular exosome|cell periphery|blood microparticle|mesenchyme migration	hsa04270	Vascular smooth muscle contraction
ADA2	11.378953174970686	22.048905555479163	0.7090007944621958	0.0312259012774343	-5.00111	8.952520590911683e-05	0.0034357629153194	Down	0	0.004549292133837	0.0044147278031515	0.0885348133321646	0.0718761311763887	0.1511638700366289	51816	adenosine deaminase 2	GO:0004000,GO:0005576,GO:0005615,GO:0006154,GO:0007165,GO:0007275,GO:0008083,GO:0008201,GO:0008270,GO:0031685,GO:0035578,GO:0042803,GO:0043312,GO:0043394,GO:0044267,GO:0046103	adenosine deaminase activity|extracellular region|extracellular space|adenosine catabolic process|signal transduction|multicellular organism development|growth factor activity|heparin binding|zinc ion binding|adenosine receptor binding|azurophil granule lumen|protein homodimerization activity|neutrophil degranulation|proteoglycan binding|cellular protein metabolic process|inosine biosynthetic pro…	hsa00230	Purine metabolism
ADAM19	8256.377040222194	5147.812780186106	11364.941300258277	2.207669036643677	1.1425239062728705	0.0012713082511106	0.0222245192130689	Up	22.59763469579721	44.802977837989424	67.2393133398264	19.101507476768514	20.94691275898673	27.899321360667308	8728	ADAM metallopeptidase domain 19	GO:0001890,GO:0004222,GO:0005515,GO:0005634,GO:0005794,GO:0005886,GO:0006509,GO:0010628,GO:0016021,GO:0016485,GO:0017124,GO:0030198,GO:0042987,GO:0046872,GO:0062023,GO:1902945,GO:2000049	placenta development|metalloendopeptidase activity|protein binding|nucleus|Golgi apparatus|plasma membrane|membrane protein ectodomain proteolysis|positive regulation of gene expression|integral component of membrane|protein processing|SH3 domain binding|extracellular matrix organization|amyloid precursor protein catabolic process|metal ion binding|collagen-containing extracellular matrix|metallo…
ADAMTS1	4051.799977937907	2641.8607875064545	5461.739168369358	2.0672556347361724	1.047716802001055	4.116605028801573e-05	0.0019017682855626	Up	19.68048912901433	26.37481474773777	35.557037130045366	12.57907827873766	13.596929284760888	17.494135049510135	9510	ADAM metallopeptidase with thrombospondin type 1 motif 1	GO:0001542,GO:0001822,GO:0004222,GO:0005515,GO:0005604,GO:0006508,GO:0007229,GO:0008201,GO:0008237,GO:0008270,GO:0008285,GO:0016525,GO:0030198,GO:0031012,GO:0031410,GO:0060347,GO:0062023,GO:1900087,GO:1904707,GO:1904754	ovulation from ovarian follicle|kidney development|metalloendopeptidase activity|protein binding|basement membrane|proteolysis|integrin-mediated signaling pathway|heparin binding|metallopeptidase activity|zinc ion binding|negative regulation of cell population proliferation|negative regulation of angiogenesis|extracellular matrix organization|extracellular matrix|cytoplasmic vesicle|heart trabecu…
ADAMTS13	213.09465751434087	306.18628202856115	120.00303300012042	0.3925882640041302	-1.34891	0.0011906973756177	0.0213730904074036	Down	0.8951393050417262	0.4843933630903034	0.2283174822514889	1.1860397794688666	1.6445117118624908	1.5654133093547091	11093	ADAM metallopeptidase with thrombospondin type 1 motif 13	GO:0004222,GO:0005178,GO:0005509,GO:0005515,GO:0005615,GO:0005788,GO:0006508,GO:0007160,GO:0007229,GO:0008237,GO:0008270,GO:0009100,GO:0009636,GO:0009986,GO:0014075,GO:0016485,GO:0030168,GO:0030198,GO:0031012,GO:0035864,GO:0043171,GO:0071222,GO:0071346,GO:0071353,GO:0071356	metalloendopeptidase activity|integrin binding|calcium ion binding|protein binding|extracellular space|endoplasmic reticulum lumen|proteolysis|cell-matrix adhesion|integrin-mediated signaling pathway|metallopeptidase activity|zinc ion binding|glycoprotein metabolic process|response to toxic substance|cell surface|response to amine|protein processing|platelet activation|extracellular matrix organi…
ADAMTS6	510.016523425352	220.2358590904715	799.7971877602322	3.630885145087969	1.86032129443645	2.543470704868632e-05	0.0013291889282854	Up	0.6452479766958393	1.3533920655526157	2.4554964676748616	0.4559208741152378	0.3544000447947781	0.561248101856146	11174	ADAM metallopeptidase with thrombospondin type 1 motif 6	GO:0001822,GO:0003279,GO:0004222,GO:0006508,GO:0008237,GO:0030198,GO:0031012,GO:0035904,GO:0046872,GO:0060976	kidney development|cardiac septum development|metalloendopeptidase activity|proteolysis|metallopeptidase activity|extracellular matrix organization|extracellular matrix|aorta development|metal ion binding|coronary vasculature development
ADAMTS7	3190.528210204511	4254.3988075413645	2126.6576128676543	0.4999080705008741	-1.00027	1.2463904010214823e-06	0.0001312003952846	Down	11.148909546189516	10.61745820609499	7.682938235482148	16.416890972370506	20.686756697529063	26.93656465693803	11173	ADAM metallopeptidase with thrombospondin type 1 motif 7	GO:0004222,GO:0005515,GO:0005788,GO:0008237,GO:0030198,GO:0031012,GO:0032331,GO:0046872,GO:0051603,GO:0071347,GO:0071356,GO:0071773	metalloendopeptidase activity|protein binding|endoplasmic reticulum lumen|metallopeptidase activity|extracellular matrix organization|extracellular matrix|negative regulation of chondrocyte differentiation|metal ion binding|proteolysis involved in cellular protein catabolic process|cellular response to interleukin-1|cellular response to tumor necrosis factor|cellular response to BMP stimulus
ADM2	78.06861051015632	109.63636402284232	46.50085699747024	0.4248176762007947	-1.23508	3.7041217847273295e-05	0.0017440141450966	Down	0.3404869814057333	0.2877813311190732	0.2411868596107727	0.6632263678956015	0.7168921143696282	0.8495518441816465	79924	adrenomedullin 2	GO:0001525,GO:0005179,GO:0005576,GO:0006468,GO:0007186,GO:0007189,GO:0007586,GO:0007631,GO:0010628,GO:0044877,GO:0045766,GO:0045776	angiogenesis|hormone activity|extracellular region|protein phosphorylation|G protein-coupled receptor signaling pathway|adenylate cyclase-activating G protein-coupled receptor signaling pathway|digestion|feeding behavior|positive regulation of gene expression|protein-containing complex binding|positive regulation of angiogenesis|negative regulation of blood pressure
ADORA2A	330.9429169572492	493.16936644258766	168.7164674719103	0.3425302799024445	-1.5457	1.0150019469245207e-05	0.0006648037196367	Down	2.2236948898339177	1.8814692210726471	0.7535117383264988	6.1383048627254855	4.629958571129133	4.480568003184689	135	adenosine A2a receptor	GO:0000139,GO:0001609,GO:0001973,GO:0005515,GO:0005882,GO:0005886,GO:0005887,GO:0006355,GO:0006469,GO:0006909,GO:0006915,GO:0006954,GO:0006968,GO:0007186,GO:0007188,GO:0007189,GO:0007205,GO:0007267,GO:0007271,GO:0007417,GO:0007596,GO:0007600,GO:0007626,GO:0008015,GO:0008285,GO:0014049,GO:0014057,GO:0014061,GO:0014069,GO:0016020,GO:0019899,GO:0030425,GO:0030673,GO:0031000,GO:0031802,GO:0035249,GO:…	Golgi membrane|G protein-coupled adenosine receptor activity|G protein-coupled adenosine receptor signaling pathway|protein binding|intermediate filament|plasma membrane|integral component of plasma membrane|regulation of transcription, DNA-templated|negative regulation of protein kinase activity|phagocytosis|apoptotic process|inflammatory response|cellular defense response|G protein-coupled rece…	hsa04015,hsa04020,hsa04024,hsa04080,hsa04270,hsa05012,hsa05034	Rap1 signaling pathway|Calcium signaling pathway|cAMP signaling pathway|Neuroactive ligand-receptor interaction|Vascular smooth muscle contraction|Parkinson disease|Alcoholism
ADRA1B	138.62749752499732	186.6827303829961	90.57226466699836	0.4862068694818153	-1.04036	0.0013928251228161	0.023539064030896	Down	0.3178510174178347	0.2088906951269023	0.1616563091001259	0.5525083173551177	0.3838223167204552	0.596389870168503	147	adrenoceptor alpha 1B	GO:0001996,GO:0004930,GO:0004937,GO:0005515,GO:0005634,GO:0005737,GO:0005886,GO:0005887,GO:0005901,GO:0007186,GO:0007188,GO:0007200,GO:0007204,GO:0007267,GO:0031965,GO:0035556,GO:0043410,GO:0045907,GO:0046982,GO:0055117,GO:0071880,GO:0150099	positive regulation of heart rate by epinephrine-norepinephrine|G protein-coupled receptor activity|alpha1-adrenergic receptor activity|protein binding|nucleus|cytoplasm|plasma membrane|integral component of plasma membrane|caveola|G protein-coupled receptor signaling pathway|adenylate cyclase-modulating G protein-coupled receptor signaling pathway|phospholipase C-activating G protein-coupled rec…	hsa04020,hsa04022,hsa04080,hsa04261,hsa04270,hsa04970	Calcium signaling pathway|cGMP-PKG signaling pathway|Neuroactive ligand-receptor interaction|Adrenergic signaling in cardiomyocytes|Vascular smooth muscle contraction|Salivary secretion
AIRE	28.26347282074345	51.94734306015382	4.579602581333059	0.0894048810549757	-3.4835	6.428694596291179e-05	0.0026243676527851	Down	0.0969565158947181	0.0307305529234028	0.0099405227894754	0.1783670748190112	0.7282869031261112	0.7529432008478754	326	autoimmune regulator	GO:0000977,GO:0001228,GO:0002458,GO:0002509,GO:0003682,GO:0005515,GO:0005634,GO:0005737,GO:0006355,GO:0006417,GO:0006955,GO:0006959,GO:0008270,GO:0016604,GO:0032602,GO:0042393,GO:0042802,GO:0045060,GO:0045182,GO:0045893,GO:0045944,GO:0097536,GO:2000410	RNA polymerase II transcription regulatory region sequence-specific DNA binding|DNA-binding transcription activator activity, RNA polymerase II-specific|peripheral T cell tolerance induction|central tolerance induction to self antigen|chromatin binding|protein binding|nucleus|cytoplasm|regulation of transcription, DNA-templated|regulation of translation|immune response|humoral immune response|zin…	hsa04120,hsa05340	Ubiquitin mediated proteolysis|Primary immunodeficiency
AK5	674.0621124611843	371.6553021410444	976.4689227813236	2.6269053326253458	1.3933642101354744	0.000873918626482	0.0172639930274348	Up	1.619722731591861	3.629436302519056	5.576627542248271	1.4552218452521584	1.1514175501414303	1.987541717708644	26289	adenylate kinase 5	GO:0004017,GO:0004550,GO:0005524,GO:0005737,GO:0005829,GO:0006163,GO:0006165,GO:0006172,GO:0006173,GO:0009142,GO:0009220,GO:0015949,GO:0034451,GO:0046034,GO:0046940	adenylate kinase activity|nucleoside diphosphate kinase activity|ATP binding|cytoplasm|cytosol|purine nucleotide metabolic process|nucleoside diphosphate phosphorylation|ADP biosynthetic process|dADP biosynthetic process|nucleoside triphosphate biosynthetic process|pyrimidine ribonucleotide biosynthetic process|nucleobase-containing small molecule interconversion|centriolar satellite|ATP metaboli…	hsa00230,hsa00730	Purine metabolism|Thiamine metabolism
AKR1B10	37.687418961176725	57.78395350772731	17.590884414626114	0.3063152744664609	-1.70691	0.0036704759273226	0.04390568485467	Down	0.3160172998189071	0.1252028585595664	0.0911245955067026	0.8442610212216424	0.6078632588410593	0.4202262966561617	57016	aldo-keto reductase family 1 member B10	GO:0001523,GO:0001758,GO:0004032,GO:0004033,GO:0005515,GO:0005576,GO:0005739,GO:0005764,GO:0005829,GO:0008106,GO:0016488,GO:0042572,GO:0044597,GO:0044598,GO:0045550,GO:0047655,GO:0047718,GO:0052650,GO:0055114,GO:0110095	retinoid metabolic process|retinal dehydrogenase activity|alditol:NADP+ 1-oxidoreductase activity|aldo-keto reductase (NADP) activity|protein binding|extracellular region|mitochondrion|lysosome|cytosol|alcohol dehydrogenase (NADP+) activity|farnesol catabolic process|retinol metabolic process|daunorubicin metabolic process|doxorubicin metabolic process|geranylgeranyl reductase activity|allyl-alco…	hsa00040,hsa00051,hsa00052,hsa00561,hsa00790	Pentose and glucuronate interconversions|Fructose and mannose metabolism|Galactose metabolism|Glycerolipid metabolism|Folate biosynthesis
AKR1C3	52.95262255454788	85.11525332613522	20.789991782960502	0.2456377979310543	-2.0254	2.4696592759785624e-06	0.0002246627700623	Down	0.4331093351436085	0.2287913851968968	0.1942709331871547	1.4060720229940311	1.3555383286000615	1.022276246916107	8644	aldo-keto reductase family 1 member C3	GO:0001523,GO:0001758,GO:0004032,GO:0004033,GO:0004303,GO:0004745,GO:0005634,GO:0005737,GO:0005829,GO:0006693,GO:0007186,GO:0007584,GO:0008202,GO:0008284,GO:0008584,GO:0009267,GO:0010942,GO:0016229,GO:0016488,GO:0016655,GO:0018636,GO:0019371,GO:0030216,GO:0032052,GO:0034614,GO:0035410,GO:0036130,GO:0036131,GO:0042448,GO:0042572,GO:0042574,GO:0043170,GO:0044597,GO:0044598,GO:0045550,GO:0045703,GO:…	retinoid metabolic process|retinal dehydrogenase activity|alditol:NADP+ 1-oxidoreductase activity|aldo-keto reductase (NADP) activity|estradiol 17-beta-dehydrogenase activity|retinol dehydrogenase activity|nucleus|cytoplasm|cytosol|prostaglandin metabolic process|G protein-coupled receptor signaling pathway|response to nutrient|steroid metabolic process|positive regulation of cell population prol…	hsa00140,hsa00590,hsa00790,hsa04913	Steroid hormone biosynthesis|Arachidonic acid metabolism|Folate biosynthesis|Ovarian steroidogenesis
ALDH3A1	11.509512314346027	22.020158722422902	0.9988659062691388	0.0461627060601437	-4.43713	8.820719899842682e-05	0.0033940195604172	Down	0.0175454441814188	0	0.0089942839904773	0.1708817348832932	0.1647403102429565	0.2986391253195891	218	aldehyde dehydrogenase 3 family member A1	GO:0001666,GO:0004028,GO:0004029,GO:0004030,GO:0005515,GO:0005615,GO:0005783,GO:0005829,GO:0005886,GO:0006081,GO:0006805,GO:0007568,GO:0007584,GO:0008106,GO:0008284,GO:0018479,GO:0042493,GO:0051384,GO:0051591,GO:0055114	response to hypoxia|3-chloroallyl aldehyde dehydrogenase activity|aldehyde dehydrogenase (NAD+) activity|aldehyde dehydrogenase [NAD(P)+] activity|protein binding|extracellular space|endoplasmic reticulum|cytosol|plasma membrane|cellular aldehyde metabolic process|xenobiotic metabolic process|aging|response to nutrient|alcohol dehydrogenase (NADP+) activity|positive regulation of cell population …	hsa00010,hsa00340,hsa00350,hsa00360,hsa00410,hsa00980,hsa00982,hsa05204	Glycolysis / Gluconeogenesis|Histidine metabolism|Tyrosine metabolism|Phenylalanine metabolism|beta-Alanine metabolism|Metabolism of xenobiotics by cytochrome P450|Drug metabolism - cytochrome P450|Chemical carcinogenesis
ALS2CL	48.47739630410464	75.46550768174524	21.48928492646401	0.2847464867372408	-1.81225	0.0011607985505934	0.0210155875185454	Down	0.0700451262942907	0.1036043707170988	0.0538606277098611	0.1402291878824966	0.2630712729165085	0.4657150738002397	259173	ALS2 C-terminal like	GO:0005096,GO:0005515,GO:0005829,GO:0007032,GO:0042802,GO:0043547	GTPase activator activity|protein binding|cytosol|endosome organization|identical protein binding|positive regulation of GTPase activity
AMN	37.22434572150283	54.40343315726025	20.04525828574536	0.3691139235631692	-1.43786	0.0004243733217069	0.0103201149207834	Down	0.1286377448862105	0.0962671725707092	0.0989149431702432	0.3480143840307102	0.3187315353025718	0.2907968563651617	81693	amnion associated transmembrane protein	GO:0005102,GO:0005515,GO:0005615,GO:0005886,GO:0005905,GO:0006898,GO:0007275,GO:0007588,GO:0008104,GO:0009235,GO:0010008,GO:0015889,GO:0016021,GO:0016324,GO:0030139,GO:0031526,GO:0032991,GO:0034384,GO:0043001,GO:0070062	signaling receptor binding|protein binding|extracellular space|plasma membrane|clathrin-coated pit|receptor-mediated endocytosis|multicellular organism development|excretion|protein localization|cobalamin metabolic process|endosome membrane|cobalamin transport|integral component of membrane|apical plasma membrane|endocytic vesicle|brush border membrane|protein-containing complex|high-density lipo…
ANGPT1	86.09163264774625	28.087236584124717	144.0960287113678	5.125392923300851	2.3576626088655708	0.0017257425713303	0.0273021131069204	Up	0.2089369643279403	0.3721100217039193	1.897322488931933	0.1615012963200423	0.2055200414234916	0.1841652084836276	284	angiopoietin 1	GO:0000165,GO:0001525,GO:0001701,GO:0001933,GO:0001934,GO:0001936,GO:0002040,GO:0002092,GO:0002719,GO:0005102,GO:0005576,GO:0005615,GO:0005886,GO:0005902,GO:0007162,GO:0007171,GO:0010595,GO:0010628,GO:0014068,GO:0014842,GO:0030097,GO:0030154,GO:0030210,GO:0030971,GO:0031398,GO:0031589,GO:0032680,GO:0033138,GO:0034394,GO:0042308,GO:0043066,GO:0043116,GO:0043122,GO:0043393,GO:0043524,GO:0043536,GO:…	MAPK cascade|angiogenesis|in utero embryonic development|negative regulation of protein phosphorylation|positive regulation of protein phosphorylation|regulation of endothelial cell proliferation|sprouting angiogenesis|positive regulation of receptor internalization|negative regulation of cytokine production involved in immune response|signaling receptor binding|extracellular region|extracellular…	hsa04010,hsa04014,hsa04015,hsa04066,hsa04151,hsa05323	MAPK signaling pathway|Ras signaling pathway|Rap1 signaling pathway|HIF-1 signaling pathway|PI3K-Akt signaling pathway|Rheumatoid arthritis
ANK1	170.43946949121482	256.9771192333364	83.90181974909312	0.3269701405046201	-1.61277	8.174797542242012e-05	0.0032107027226268	Down	0.3263300636033005	0.2711010315290253	0.1172431032457761	0.4799070346099461	0.992244283690025	0.8871657501636403	286	ankyrin 1	GO:0005198,GO:0005200,GO:0005515,GO:0005634,GO:0005829,GO:0005856,GO:0005886,GO:0006887,GO:0006888,GO:0007010,GO:0007165,GO:0008093,GO:0009898,GO:0010638,GO:0014731,GO:0016323,GO:0016529,GO:0019899,GO:0019903,GO:0030018,GO:0030507,GO:0030673,GO:0031430,GO:0042383,GO:0043005,GO:0044325,GO:0045199,GO:0045211,GO:0051117,GO:0072659	structural molecule activity|structural constituent of cytoskeleton|protein binding|nucleus|cytosol|cytoskeleton|plasma membrane|exocytosis|endoplasmic reticulum to Golgi vesicle-mediated transport|cytoskeleton organization|signal transduction|cytoskeletal anchor activity|cytoplasmic side of plasma membrane|positive regulation of organelle organization|spectrin-associated cytoskeleton|basolateral…	hsa05205	Proteoglycans in cancer
ANXA10	325.8436003868661	40.73524143870817	610.9519593350241	14.996865676395329	3.9065891059004776	0.001533835137949	0.0250429736633	Up	0.861906899394553	11.218716769375527	18.59252255881092	0.2798146055342756	0.449596958170219	1.577070684969058	11199	annexin A10	GO:0005509,GO:0005515,GO:0005544,GO:0005737	calcium ion binding|protein binding|calcium-dependent phospholipid binding|cytoplasm
APLP1	309.9246706095898	472.585022043116	147.2643191760633	0.3116634603931691	-1.68194	1.806132390506737e-07	2.990671127966044e-05	Down	1.9555483968285143	1.2883790785451936	1.6219717387241903	3.3764138579397347	6.246519085977927	7.456441242219597	333	amyloid beta precursor like protein 1	GO:0005515,GO:0005604,GO:0005654,GO:0005794,GO:0005886,GO:0006897,GO:0006915,GO:0007155,GO:0007399,GO:0008201,GO:0009887,GO:0016021,GO:0030198,GO:0030900,GO:0031694,GO:0031695,GO:0031696,GO:0042802,GO:0046914,GO:0048471,GO:0071874,GO:0106072	protein binding|basement membrane|nucleoplasm|Golgi apparatus|plasma membrane|endocytosis|apoptotic process|cell adhesion|nervous system development|heparin binding|animal organ morphogenesis|integral component of membrane|extracellular matrix organization|forebrain development|alpha-2A adrenergic receptor binding|alpha-2B adrenergic receptor binding|alpha-2C adrenergic receptor binding|identical…
APOC1	141.99324993148713	198.03443535614224	85.95206450683186	0.4350470117790125	-1.20076	0.0016975009277885	0.0270172864501129	Down	4.336333107121416	2.2739614647042297	1.6874761259609616	8.80286335198651	6.274060075980238	5.48847927376925	341	apolipoprotein C1	GO:0004859,GO:0005504,GO:0005515,GO:0005576,GO:0005783,GO:0006629,GO:0006641,GO:0010873,GO:0010900,GO:0010916,GO:0031210,GO:0032374,GO:0032375,GO:0033344,GO:0033700,GO:0034361,GO:0034364,GO:0034369,GO:0034375,GO:0034379,GO:0034382,GO:0034447,GO:0042157,GO:0042627,GO:0045717,GO:0045833,GO:0048261,GO:0050995,GO:0051005,GO:0055102,GO:0060228	phospholipase inhibitor activity|fatty acid binding|protein binding|extracellular region|endoplasmic reticulum|lipid metabolic process|triglyceride metabolic process|positive regulation of cholesterol esterification|negative regulation of phosphatidylcholine catabolic process|negative regulation of very-low-density lipoprotein particle clearance|phosphatidylcholine binding|regulation of cholester…	hsa04979	Cholesterol metabolism
ARHGAP4	112.21579825975996	156.45535395806908	67.97624256145073	0.4353319103229967	-1.19981	0.0001074733473487	0.0039398873628827	Down	0.6647872076788408	0.5308473798317521	0.3962656535816403	1.5726454387787294	1.3870932306625383	1.0114668856303908	393	Rho GTPase activating protein 4	GO:0005096,GO:0005515,GO:0005737,GO:0005794,GO:0005829,GO:0005874,GO:0007010,GO:0007266,GO:0010764,GO:0030336,GO:0030426,GO:0030517,GO:0043547,GO:0051056	GTPase activator activity|protein binding|cytoplasm|Golgi apparatus|cytosol|microtubule|cytoskeleton organization|Rho protein signal transduction|negative regulation of fibroblast migration|negative regulation of cell migration|growth cone|negative regulation of axon extension|positive regulation of GTPase activity|regulation of small GTPase mediated signal transduction
ARHGDIB	113.12022401920986	57.06413880568928	169.1763092327304	2.9630342650236274	1.5670753099623174	0.0008194468747992	0.0164301885631522	Up	1.4032045937792303	2.9327610331851046	3.3151352844339685	0.7757464488946539	0.6364820563382844	1.4440609766481602	397	Rho GDP dissociation inhibitor beta	GO:0003924,GO:0005094,GO:0005096,GO:0005515,GO:0005737,GO:0005829,GO:0005856,GO:0007162,GO:0007266,GO:0007275,GO:0016020,GO:0031267,GO:0031410,GO:0035023,GO:0043547,GO:0051056,GO:0070062,GO:0071461,GO:1901164,GO:2000249	GTPase activity|Rho GDP-dissociation inhibitor activity|GTPase activator activity|protein binding|cytoplasm|cytosol|cytoskeleton|negative regulation of cell adhesion|Rho protein signal transduction|multicellular organism development|membrane|small GTPase binding|cytoplasmic vesicle|regulation of Rho protein signal transduction|positive regulation of GTPase activity|regulation of small GTPase medi…	hsa04722,hsa04962	Neurotrophin signaling pathway|Vasopressin-regulated water reabsorption
ARHGDIG	63.00054956103506	91.06177105479672	34.93932806727336	0.3841276543450671	-1.38034	0.0016356744338933	0.0262867329686878	Down	0.9469352667518371	1.4577885738456575	0.471556127762152	2.5179057291084974	3.0766050435916186	2.5039972900362115	398	Rho GDP dissociation inhibitor gamma	GO:0001835,GO:0005094,GO:0005096,GO:0005515,GO:0005829,GO:0005886,GO:0007162,GO:0007266,GO:0016020,GO:0031410,GO:0032880,GO:0043547,GO:0051056	blastocyst hatching|Rho GDP-dissociation inhibitor activity|GTPase activator activity|protein binding|cytosol|plasma membrane|negative regulation of cell adhesion|Rho protein signal transduction|membrane|cytoplasmic vesicle|regulation of protein localization|positive regulation of GTPase activity|regulation of small GTPase mediated signal transduction	hsa04722,hsa04962	Neurotrophin signaling pathway|Vasopressin-regulated water reabsorption
ASGR1	39.16662369203507	56.129879765945645	22.203367618124474	0.3940148788351313	-1.34368	0.0042037586597309	0.0474825193668025	Down	0.2588220886136101	0.5468943693289562	0.5103054638108604	1.3788808082999988	1.0385346529947197	1.2496038419592836	432	asialoglycoprotein receptor 1	GO:0004873,GO:0005515,GO:0005576,GO:0005886,GO:0005887,GO:0006898,GO:0016032,GO:0018279,GO:0030246,GO:0031668,GO:0046872	asialoglycoprotein receptor activity|protein binding|extracellular region|plasma membrane|integral component of plasma membrane|receptor-mediated endocytosis|viral process|protein N-linked glycosylation via asparagine|carbohydrate binding|cellular response to extracellular stimulus|metal ion binding	hsa04918	Thyroid hormone synthesis
ATF3	400.544323522224	542.5783107112616	258.51033633318616	0.4761682831434758	-1.07046	8.277541824527442e-07	9.53016670844226e-05	Down	2.2386603219878145	2.5189903569848666	2.304529503493093	4.096709728776864	6.550812790243733	5.5955565369246125	467	activating transcription factor 3	GO:0000122,GO:0000785,GO:0000976,GO:0000977,GO:0000978,GO:0000981,GO:0001227,GO:0001228,GO:0003700,GO:0005515,GO:0005634,GO:0005654,GO:0005730,GO:0006094,GO:0006357,GO:0008284,GO:0034198,GO:0035914,GO:0036499,GO:0042802,GO:0042803,GO:0045944,GO:0046982,GO:0061394,GO:0070373,GO:1903984,GO:1990440,GO:1990622,GO:1990837	negative regulation of transcription by RNA polymerase II|chromatin|transcription regulatory region sequence-specific DNA binding|RNA polymerase II transcription regulatory region sequence-specific DNA binding|RNA polymerase II cis-regulatory region sequence-specific DNA binding|DNA-binding transcription factor activity, RNA polymerase II-specific|DNA-binding transcription repressor activity, RNA…			TF_bZIP
ATOH8	531.697896984876	717.566761781668	345.82903218808383	0.4822254913288019	-1.05222	5.794140729030791e-08	1.220994692802908e-05	Down	1.7475715399102691	1.0967821078461155	1.331452596034311	3.205395923878001	3.1152847536197834	3.1254661789638885	84913	atonal bHLH transcription factor 8	GO:0000785,GO:0000978,GO:0000981,GO:0001704,GO:0001937,GO:0003700,GO:0005634,GO:0005654,GO:0005737,GO:0006357,GO:0010595,GO:0010629,GO:0016607,GO:0030182,GO:0033613,GO:0035148,GO:0045603,GO:0045892,GO:0045893,GO:0046983,GO:0051450,GO:0060395,GO:0070888,GO:1902895	chromatin|RNA polymerase II cis-regulatory region sequence-specific DNA binding|DNA-binding transcription factor activity, RNA polymerase II-specific|formation of primary germ layer|negative regulation of endothelial cell proliferation|DNA-binding transcription factor activity|nucleus|nucleoplasm|cytoplasm|regulation of transcription by RNA polymerase II|positive regulation of endothelial cell mi…
ATP1B2	35.680364019718255	58.46414424995256	12.896583789483913	0.2194375268205259	-2.18812	0.0007218651465516	0.015004409964361	Down	0.07635041796159	0.0403323513680492	0.1722131553516276	0.3304914115326768	0.4460591460403549	0.6903871502112007	482	ATPase Na+/K+ transporting subunit beta 2	GO:0001671,GO:0001895,GO:0001917,GO:0005515,GO:0005737,GO:0005886,GO:0005890,GO:0006883,GO:0009897,GO:0010248,GO:0010976,GO:0016020,GO:0016324,GO:0016328,GO:0021670,GO:0021678,GO:0021944,GO:0030007,GO:0030674,GO:0031253,GO:0031589,GO:0032781,GO:0034220,GO:0036376,GO:0044298,GO:0045494,GO:0046982,GO:0050821,GO:0050900,GO:0051117,GO:0061744,GO:0071944,GO:0086009,GO:0086064,GO:0097449,GO:0097450,GO:…	ATPase activator activity|retina homeostasis|photoreceptor inner segment|protein binding|cytoplasm|plasma membrane|sodium:potassium-exchanging ATPase complex|cellular sodium ion homeostasis|external side of plasma membrane|establishment or maintenance of transmembrane electrochemical gradient|positive regulation of neuron projection development|membrane|apical plasma membrane|lateral plasma membr…	hsa04022,hsa04024,hsa04260,hsa04261,hsa04911,hsa04918,hsa04919,hsa04925,hsa04960,hsa04961,hsa04964,hsa04970,hsa04971,hsa04972,hsa04973,hsa04974,hsa04976,hsa04978	cGMP-PKG signaling pathway|cAMP signaling pathway|Cardiac muscle contraction|Adrenergic signaling in cardiomyocytes|Insulin secretion|Thyroid hormone synthesis|Thyroid hormone signaling pathway|Aldosterone synthesis and secretion|Aldosterone-regulated sodium reabsorption|Endocrine and other factor-regulated calcium reabsorption|Proximal tubule bicarbonate reclamation|Salivary secretion|Gastric ac…
BEST1	54.95342033714168	73.55125589188191	36.355584782401365	0.493655843776845	-1.01842	0.0030427497892546	0.0390531479944758	Down	0.1727565475300475	0.1668739588472445	0.1973618936116341	0.4006051269619218	0.350161494658477	0.4410706025519944	7439	bestrophin 1	GO:0005254,GO:0005829,GO:0005886,GO:0006821,GO:0007601,GO:0009925,GO:0016020,GO:0016021,GO:0016323,GO:0030321,GO:0034220,GO:0034707,GO:0042802,GO:0050908,GO:0051924,GO:1902476	chloride channel activity|cytosol|plasma membrane|chloride transport|visual perception|basal plasma membrane|membrane|integral component of membrane|basolateral plasma membrane|transepithelial chloride transport|ion transmembrane transport|chloride channel complex|identical protein binding|detection of light stimulus involved in visual perception|regulation of calcium ion transport|chloride trans…
BEX2	147.69202041256085	203.0218241140516	92.36221671106996	0.4549361080196319	-1.13626	0.0003536872429684	0.0090178008644058	Down	2.445122135219924	1.8452050750882536	2.172625512174738	3.527995818111325	5.101801482836559	6.911587593790838	84707	brain expressed X-linked 2	GO:0005102,GO:0005515,GO:0005634,GO:0005737,GO:0006915,GO:0007049,GO:0007165,GO:0042981,GO:0051726	signaling receptor binding|protein binding|nucleus|cytoplasm|apoptotic process|cell cycle|signal transduction|regulation of apoptotic process|regulation of cell cycle
BST2	1567.700155049033	2594.767180792911	540.6331293051529	0.2083690628500295	-2.26279	0.0005055889625595	0.0116601949002195	Down	19.0463859430784	12.80030373767516	10.845596962335431	28.84427350192116	58.57812691581904	134.8190071682528	684	bone marrow stromal cell antigen 2	GO:0002737,GO:0003723,GO:0005515,GO:0005737,GO:0005771,GO:0005794,GO:0005829,GO:0005886,GO:0008191,GO:0009615,GO:0009986,GO:0010951,GO:0016020,GO:0016021,GO:0016324,GO:0030308,GO:0030336,GO:0031225,GO:0032956,GO:0034341,GO:0035455,GO:0035456,GO:0035577,GO:0042113,GO:0042802,GO:0042803,GO:0043123,GO:0043312,GO:0045071,GO:0045087,GO:0045121,GO:0051607,GO:0060337,GO:0070062,GO:0070665,GO:1901253	negative regulation of plasmacytoid dendritic cell cytokine production|RNA binding|protein binding|cytoplasm|multivesicular body|Golgi apparatus|cytosol|plasma membrane|metalloendopeptidase inhibitor activity|response to virus|cell surface|negative regulation of endopeptidase activity|membrane|integral component of membrane|apical plasma membrane|negative regulation of cell growth|negative regula…	hsa05168,hsa05170	Herpes simplex virus 1 infection|Human immunodeficiency virus 1 infection
C16orf86	28.009658460788625	43.40687198152272	12.612444940054507	0.2907553246983756	-1.78212	0.0001664957790067	0.0053143645360457	Down	0.1192872390916394	0.0990217860180215	0.1048285121346844	0.4057022306354741	0.3644540752195125	0.4441445999998141	388284	chromosome 16 open reading frame 86
C19orf38	7.224909423186808	14.10392224239702	0.3458966039765928	0.0260241298174152	-5.26401	0.0006787172521899	0.014475045073117	Down	0	0.0172004135172604	0	0.1233256965132548	0.3736650274570265	0.2597887756247479	255809	chromosome 19 open reading frame 38	GO:0005515,GO:0016021	protein binding|integral component of membrane
CACNA1G	259.3851238145511	376.0981195652943	142.67212806380758	0.3791378888605459	-1.39921	4.1584552753498576e-09	1.361847897618463e-06	Down	0.3316445591486957	0.3785176576284004	0.3276109923971561	0.7570750261252445	1.0253481354033258	1.2103543142064086	8913	calcium voltage-gated channel subunit alpha1 G	GO:0001518,GO:0005248,GO:0005737,GO:0005886,GO:0005891,GO:0007268,GO:0008332,GO:0010045,GO:0019228,GO:0034765,GO:0035725,GO:0042391,GO:0043005,GO:0045202,GO:0045956,GO:0060371,GO:0070509,GO:0070588,GO:0086002,GO:0086010,GO:0086015,GO:0086016,GO:0086018,GO:0086027,GO:0086045,GO:0086046,GO:0086056,GO:0086059,GO:0086091,GO:0097110	voltage-gated sodium channel complex|voltage-gated sodium channel activity|cytoplasm|plasma membrane|voltage-gated calcium channel complex|chemical synaptic transmission|low voltage-gated calcium channel activity|response to nickel cation|neuronal action potential|regulation of ion transmembrane transport|sodium ion transmembrane transport|regulation of membrane potential|neuron projection|synaps…	hsa04010,hsa04020,hsa04713,hsa04925,hsa04927,hsa04929,hsa04930,hsa04934	MAPK signaling pathway|Calcium signaling pathway|Circadian entrainment|Aldosterone synthesis and secretion|Cortisol synthesis and secretion|GnRH secretion|Type II diabetes mellitus|Cushing syndrome
CADM4	439.17922277020114	624.7997131442747	253.55873239612728	0.4062631700489357	-1.29951	2.466283043810649e-07	3.708736042514035e-05	Down	4.111809420180402	3.1570878156108217	1.948515583082752	7.334092131509153	9.140532812512555	8.074406592721887	199731	cell adhesion molecule 4	GO:0001932,GO:0001933,GO:0007155,GO:0010801,GO:0016021,GO:0019903,GO:0030948,GO:0030971,GO:0031252,GO:0035020,GO:0042127,GO:0043183,GO:0043184,GO:0044291,GO:0050732,GO:0061041,GO:1900747,GO:2000145	regulation of protein phosphorylation|negative regulation of protein phosphorylation|cell adhesion|negative regulation of peptidyl-threonine phosphorylation|integral component of membrane|protein phosphatase binding|negative regulation of vascular endothelial growth factor receptor signaling pathway|receptor tyrosine kinase binding|cell leading edge|regulation of Rac protein signal transduction|r…
CAMK2A	426.2867438207056	626.1261686417147	226.4473189996964	0.3620198388969143	-1.46586	2.690999530080829e-07	3.9657260074801176e-05	Down	1.656280301709144	1.0261587350810937	0.8333322231059516	2.60554453991444	3.6478580575044632	4.268947740264135	815	calcium/calmodulin dependent protein kinase II alpha	GO:0000082,GO:0002931,GO:0004674,GO:0004683,GO:0005515,GO:0005516,GO:0005524,GO:0005634,GO:0005654,GO:0005737,GO:0005739,GO:0005829,GO:0005954,GO:0006468,GO:0006816,GO:0007223,GO:0009931,GO:0010666,GO:0014069,GO:0016301,GO:0018105,GO:0030666,GO:0035254,GO:0038166,GO:0042802,GO:0042803,GO:0043005,GO:0043197,GO:0046777,GO:0046872,GO:0046928,GO:0048168,GO:0051092,GO:0051346,GO:0051928,GO:0060333,GO:…	G1/S transition of mitotic cell cycle|response to ischemia|protein serine/threonine kinase activity|calmodulin-dependent protein kinase activity|protein binding|calmodulin binding|ATP binding|nucleus|nucleoplasm|cytoplasm|mitochondrion|cytosol|calcium- and calmodulin-dependent protein kinase complex|protein phosphorylation|calcium ion transport|Wnt signaling pathway, calcium modulating pathway|ca…	hsa04012,hsa04020,hsa04024,hsa04066,hsa04114,hsa04217,hsa04261,hsa04310,hsa04360,hsa04713,hsa04720,hsa04722,hsa04725,hsa04728,hsa04740,hsa04750,hsa04911,hsa04912,hsa04916,hsa04921,hsa04922,hsa04925,hsa04934,hsa04971,hsa05012,hsa05022,hsa05031,hsa05152,hsa05200,hsa05205,hsa05214	ErbB signaling pathway|Calcium signaling pathway|cAMP signaling pathway|HIF-1 signaling pathway|Oocyte meiosis|Necroptosis|Adrenergic signaling in cardiomyocytes|Wnt signaling pathway|Axon guidance|Circadian entrainment|Long-term potentiation|Neurotrophin signaling pathway|Cholinergic synapse|Dopaminergic synapse|Olfactory transduction|Inflammatory mediator regulation of TRP channels|Insulin secr…
CARMIL2	154.30692823315349	207.0302206945857	101.58363577172116	0.4903354947303787	-1.02816	0.0007437463452495	0.0152442140333006	Down	0.5953843497107613	0.5679567394243278	0.5985684035178629	0.8444670841223916	1.555868537318951	1.5373138983113408	146206	capping protein regulator and myosin 1 linker 2	GO:0001726,GO:0005543,GO:0005737,GO:0005886,GO:0007163,GO:0010592,GO:0015629,GO:0016020,GO:0030011,GO:0030027,GO:0030335,GO:0031234,GO:0031252,GO:0044319,GO:0044354,GO:0044877,GO:0045111,GO:0051639,GO:0061339,GO:0090091,GO:1900029,GO:1902745,GO:2000813	ruffle|phospholipid binding|cytoplasm|plasma membrane|establishment or maintenance of cell polarity|positive regulation of lamellipodium assembly|actin cytoskeleton|membrane|maintenance of cell polarity|lamellipodium|positive regulation of cell migration|extrinsic component of cytoplasmic side of plasma membrane|cell leading edge|wound healing, spreading of cells|macropinosome|protein-containing …
CASKIN1	160.4670055647239	240.24960684381517	80.6844042856326	0.336702444393623	-1.57045	6.579502745011637e-05	0.0026711331116594	Down	0.5906915262784482	0.3648405481800514	0.1677073566085029	1.1702620274710736	1.1045015056919103	1.3099328528139291	57524	CASK interacting protein 1	GO:0005515,GO:0005737,GO:0007165,GO:0016020,GO:0042802	protein binding|cytoplasm|signal transduction|membrane|identical protein binding
CAV1	5536.4840694560935	3279.0335264639484	7793.934612448234	2.376822011279749	1.24903387086199	9.201296059872353e-09	2.76733673539467e-06	Up	51.45048806942855	57.98275940659162	78.30349968793595	28.285265882716928	25.34385446515727	33.48736159194936	857	caveolin 1	GO:0000122,GO:0000139,GO:0000188,GO:0001525,GO:0001570,GO:0001666,GO:0001937,GO:0001960,GO:0002080,GO:0002095,GO:0002931,GO:0003057,GO:0005102,GO:0005113,GO:0005515,GO:0005768,GO:0005783,GO:0005789,GO:0005794,GO:0005811,GO:0005886,GO:0005887,GO:0005901,GO:0005925,GO:0005929,GO:0005938,GO:0006641,GO:0006816,GO:0006874,GO:0006940,GO:0007519,GO:0007595,GO:0008104,GO:0009617,GO:0010524,GO:0010608,GO:…	negative regulation of transcription by RNA polymerase II|Golgi membrane|inactivation of MAPK activity|angiogenesis|vasculogenesis|response to hypoxia|negative regulation of endothelial cell proliferation|negative regulation of cytokine-mediated signaling pathway|acrosomal membrane|caveolar macromolecular signaling complex|response to ischemia|regulation of the force of heart contraction by chemi…	hsa04144,hsa04510,hsa05020,hsa05100,hsa05205,hsa05416,hsa05418	Endocytosis|Focal adhesion|Prion disease|Bacterial invasion of epithelial cells|Proteoglycans in cancer|Viral myocarditis|Fluid shear stress and atherosclerosis
CAVIN3	1060.0311815399043	649.0550990612545	1471.0072640185538	2.266320494886445	1.1803518963252253	5.299601801500166e-17	1.562004634974159e-13	Up	36.3311532828527	36.4541682279433	39.06954228418386	19.4657512454547	16.754554286046915	17.840210756297623	112464	caveolae associated protein 3	GO:0005080,GO:0005515,GO:0005737,GO:0005829,GO:0005901,GO:0032922,GO:0032991	protein kinase C binding|protein binding|cytoplasm|cytosol|caveola|circadian regulation of gene expression|protein-containing complex
CCDC69	175.9936985144463	246.1806752176493	105.8067218112432	0.4307771461239992	-1.21499	4.303181326396167e-05	0.001939326703581	Down	1.1743494186812578	0.7784832241455328	0.5193762260280987	1.9602284004102948	2.033914187389424	2.21277650828486	26112	coiled-coil domain containing 69	GO:0005634,GO:0005737,GO:0008017,GO:0030496,GO:0051233,GO:0051255	nucleus|cytoplasm|microtubule binding|midbody|spindle midzone|spindle midzone assembly
CCDC88B	108.76375322332368	148.919	68.6082687091473	0.4612644072171021	-1.11633	6.15940572334116e-05	0.0025569341449261	Down	0.3838141855839214	0.2480718919047551	0.3009176609660302	0.8013730113161458	0.7537287509269156	0.6532860124990199	283234	coiled-coil domain containing 88B	GO:0001819,GO:0005515,GO:0005737,GO:0005783,GO:0005794,GO:0005813,GO:0008017,GO:0016020,GO:0030705,GO:0031122,GO:0042102,GO:0042832,GO:0050870,GO:0051959	positive regulation of cytokine production|protein binding|cytoplasm|endoplasmic reticulum|Golgi apparatus|centrosome|microtubule binding|membrane|cytoskeleton-dependent intracellular transport|cytoplasmic microtubule organization|positive regulation of T cell proliferation|defense response to protozoan|positive regulation of T cell activation|dynein light intermediate chain binding
CD14	1567.3818747991236	2311.06627960825	823.6974699899953	0.3565321510161908	-1.4879	7.261700695206558e-06	0.0005095984911679	Down	21.19639603445832	15.2121268168114	6.63684504852532	51.51289768212842	41.12624430434152	36.9212420386518	929	CD14 molecule	GO:0001530,GO:0001847,GO:0002224,GO:0002755,GO:0002756,GO:0005515,GO:0005576,GO:0005615,GO:0005794,GO:0005886,GO:0006898,GO:0006909,GO:0006915,GO:0006954,GO:0007166,GO:0007249,GO:0009408,GO:0009897,GO:0010008,GO:0016019,GO:0030667,GO:0031362,GO:0031663,GO:0032026,GO:0032481,GO:0032729,GO:0032757,GO:0032760,GO:0034128,GO:0034142,GO:0034612,GO:0035666,GO:0038123,GO:0038124,GO:0043312,GO:0045087,GO:…	lipopolysaccharide binding|opsonin receptor activity|toll-like receptor signaling pathway|MyD88-dependent toll-like receptor signaling pathway|MyD88-independent toll-like receptor signaling pathway|protein binding|extracellular region|extracellular space|Golgi apparatus|plasma membrane|receptor-mediated endocytosis|phagocytosis|apoptotic process|inflammatory response|cell surface receptor signali…	hsa04010,hsa04064,hsa04145,hsa04620,hsa04640,hsa05131,hsa05132,hsa05133,hsa05134,hsa05146,hsa05152,hsa05202,hsa05221	MAPK signaling pathway|NF-kappa B signaling pathway|Phagosome|Toll-like receptor signaling pathway|Hematopoietic cell lineage|Shigellosis|Salmonella infection|Pertussis|Legionellosis|Amoebiasis|Tuberculosis|Transcriptional misregulation in cancer|Acute myeloid leukemia
CD74	503.3298436364431	683.6863898357642	322.9732974371213	0.4724502359452757	-1.08177	0.0022666509834963	0.0324622308491606	Down	2.6930532640185008	2.845227921395495	1.9296103111491685	3.2454663788785907	4.828927188213346	9.115545375514769	972	CD74 molecule	GO:0000139,GO:0000187,GO:0001516,GO:0001540,GO:0001934,GO:0001961,GO:0002286,GO:0002606,GO:0002792,GO:0002830,GO:0002906,GO:0004896,GO:0005515,GO:0005634,GO:0005737,GO:0005765,GO:0005771,GO:0005773,GO:0005886,GO:0006886,GO:0008283,GO:0009897,GO:0009986,GO:0010628,GO:0012507,GO:0016020,GO:0016021,GO:0016064,GO:0019882,GO:0019883,GO:0019886,GO:0019955,GO:0023026,GO:0030336,GO:0030658,GO:0030666,GO:…	Golgi membrane|activation of MAPK activity|prostaglandin biosynthetic process|amyloid-beta binding|positive regulation of protein phosphorylation|positive regulation of cytokine-mediated signaling pathway|T cell activation involved in immune response|positive regulation of dendritic cell antigen processing and presentation|negative regulation of peptide secretion|positive regulation of type 2 imm…	hsa04612,hsa05152,hsa05168	Antigen processing and presentation|Tuberculosis|Herpes simplex virus 1 infection
CDC42BPG	72.98540110297155	110.2086299885213	35.76217221742178	0.3253519224042849	-1.61993	0.0018049095104791	0.0279400750587512	Down	0.2525160711338233	0.0592855193430332	0.1232826477809547	0.4337477569523682	0.631420131270587	0.3880183114402643	55561	CDC42 binding protein kinase gamma	GO:0000287,GO:0004674,GO:0005515,GO:0005524,GO:0005737,GO:0005829,GO:0005856,GO:0006468,GO:0018107,GO:0031032,GO:0031252,GO:0031532,GO:0034451,GO:0035556,GO:0106310,GO:0106311	magnesium ion binding|protein serine/threonine kinase activity|protein binding|ATP binding|cytoplasm|cytosol|cytoskeleton|protein phosphorylation|peptidyl-threonine phosphorylation|actomyosin structure organization|cell leading edge|actin cytoskeleton reorganization|centriolar satellite|intracellular signal transduction|protein serine kinase activity|protein threonine kinase activity
CDK18	2304.9852580762577	3249.097027494868	1360.8734886576449	0.4189323118007353	-1.25521	1.8494085652034465e-05	0.001048259000977	Down	14.685732076421314	12.227610083022745	5.262280848722429	26.330640204984014	27.33883133575028	28.95606155782676	5129	cyclin dependent kinase 18	GO:0000083,GO:0004693,GO:0005515,GO:0005524,GO:0005575,GO:0005634,GO:0005737,GO:0006468,GO:0051726	regulation of transcription involved in G1/S transition of mitotic cell cycle|cyclin-dependent protein serine/threonine kinase activity|protein binding|ATP binding|cellular_component|nucleus|cytoplasm|protein phosphorylation|regulation of cell cycle
CDKN1A	16873.74547897127	23217.80155535279	10529.689402589736	0.4535113964227805	-1.14079	8.854072451412642e-07	9.885035281550612e-05	Down	95.99955222697524	109.14483132810685	98.44378609373608	183.3518651391936	346.2913501339785	204.45407250065367	1026	cyclin dependent kinase inhibitor 1A	GO:0000079,GO:0000082,GO:0000086,GO:0000307,GO:0004860,GO:0004861,GO:0005515,GO:0005634,GO:0005654,GO:0005730,GO:0005829,GO:0006357,GO:0006367,GO:0006606,GO:0006974,GO:0006977,GO:0006978,GO:0007050,GO:0007095,GO:0007265,GO:0007507,GO:0008285,GO:0009636,GO:0010165,GO:0010243,GO:0010629,GO:0016604,GO:0019221,GO:0019901,GO:0019912,GO:0030308,GO:0030332,GO:0030890,GO:0031100,GO:0031625,GO:0031668,GO:…	regulation of cyclin-dependent protein serine/threonine kinase activity|G1/S transition of mitotic cell cycle|G2/M transition of mitotic cell cycle|cyclin-dependent protein kinase holoenzyme complex|protein kinase inhibitor activity|cyclin-dependent protein serine/threonine kinase inhibitor activity|protein binding|nucleus|nucleoplasm|nucleolus|cytosol|regulation of transcription by RNA polymeras…	hsa01522,hsa01524,hsa04012,hsa04066,hsa04068,hsa04110,hsa04115,hsa04151,hsa04218,hsa04630,hsa04921,hsa04928,hsa04934,hsa05160,hsa05161,hsa05163,hsa05165,hsa05166,hsa05167,hsa05169,hsa05200,hsa05202,hsa05203,hsa05205,hsa05206,hsa05210,hsa05211,hsa05212,hsa05213,hsa05214,hsa05215,hsa05216,hsa05217,hsa05218,hsa05219,hsa05220,hsa05222,hsa05223,hsa05224,hsa05225,hsa05226	Endocrine resistance|Platinum drug resistance|ErbB signaling pathway|HIF-1 signaling pathway|FoxO signaling pathway|Cell cycle|p53 signaling pathway|PI3K-Akt signaling pathway|Cellular senescence|JAK-STAT signaling pathway|Oxytocin signaling pathway|Parathyroid hormone synthesis, secretion and action|Cushing syndrome|Hepatitis C|Hepatitis B|Human cytomegalovirus infection|Human papillomavirus inf…
CDKN2B	1442.375889444147	1956.591924282374	928.1598546059196	0.4745386536901294	-1.0754	1.897822955174752e-05	0.0010715791912034	Down	8.752686197561008	5.2979864056884685	4.402972925507038	15.7697162472205	15.237107239904104	11.066141095670927	1030	cyclin dependent kinase inhibitor 2B	GO:0000079,GO:0000086,GO:0004861,GO:0005515,GO:0005634,GO:0005737,GO:0005829,GO:0007050,GO:0008285,GO:0019901,GO:0030219,GO:0030511,GO:0031668,GO:0031670,GO:0042326,GO:0045736,GO:0045944,GO:0048536,GO:0050680,GO:0070316,GO:0090398,GO:2000134	regulation of cyclin-dependent protein serine/threonine kinase activity|G2/M transition of mitotic cell cycle|cyclin-dependent protein serine/threonine kinase inhibitor activity|protein binding|nucleus|cytoplasm|cytosol|cell cycle arrest|negative regulation of cell population proliferation|protein kinase binding|megakaryocyte differentiation|positive regulation of transforming growth factor beta …	hsa04068,hsa04110,hsa04218,hsa04350,hsa04934,hsa05166,hsa05200,hsa05203,hsa05222,hsa05226	FoxO signaling pathway|Cell cycle|Cellular senescence|TGF-beta signaling pathway|Cushing syndrome|Human T-cell leukemia virus 1 infection|Pathways in cancer|Viral carcinogenesis|Small cell lung cancer|Gastric cancer
CELSR3	953.2679027402986	1359.001342814792	547.5344626658043	0.4030959858676722	-1.3108	3.04992635251046e-08	7.40442370692233e-06	Down	1.5561792991103305	1.2861954066237116	0.7932592165847596	2.6845053237619068	3.3222491177934	3.755039604232613	1951	cadherin EGF LAG seven-pass G-type receptor 3	GO:0004930,GO:0005509,GO:0005515,GO:0005886,GO:0007156,GO:0007186,GO:0007275,GO:0016021,GO:0060071,GO:0098609	G protein-coupled receptor activity|calcium ion binding|protein binding|plasma membrane|homophilic cell adhesion via plasma membrane adhesion molecules|G protein-coupled receptor signaling pathway|multicellular organism development|integral component of membrane|Wnt signaling pathway, planar cell polarity pathway|cell-cell adhesion
CES3	131.13389718739572	201.73452895342805	60.533265421363325	0.3007041096475885	-1.73358	0.0001142417608438	0.0041044962039773	Down	0.5480544594469123	0.4181832966500891	0.1623255110660556	0.8434900111477929	1.467527300222891	1.7296364254506331	23491	carboxylesterase 3	GO:0004771,GO:0004806,GO:0005615,GO:0005788,GO:0005829,GO:0006805,GO:0016042,GO:0034383,GO:0052689,GO:0070062,GO:0080030	sterol esterase activity|triglyceride lipase activity|extracellular space|endoplasmic reticulum lumen|cytosol|xenobiotic metabolic process|lipid catabolic process|low-density lipoprotein particle clearance|carboxylic ester hydrolase activity|extracellular exosome|methyl indole-3-acetate esterase activity
CGREF1	16.838886958534125	26.908738033245736	6.769035883822492	0.2525191164248669	-1.98554	0.0017451104041323	0.0274468431437545	Down	0.0869698869881854	0.0510467996566344	0.0594442526202795	0.2823442373886796	0.2318714271562127	0.3392365916309231	10669	cell growth regulator with EF-hand domain 1	GO:0005509,GO:0005576,GO:0007050,GO:0007155,GO:0008285	calcium ion binding|extracellular region|cell cycle arrest|cell adhesion|negative regulation of cell population proliferation
CHAC1	174.43883170662326	272.4909017755494	76.38676163769695	0.2800761515663171	-1.83611	8.015475036548272e-14	1.0738550510328352e-10	Down	0.5185428278883017	0.5330372102995407	0.5531919627576732	2.0094978867264937	1.7691362476753685	2.4897843560090025	79094	ChaC glutathione specific gamma-glutamylcyclotransferase 1	GO:0003839,GO:0005112,GO:0005515,GO:0005737,GO:0005802,GO:0005829,GO:0006750,GO:0006751,GO:0006986,GO:0007219,GO:0010955,GO:0022008,GO:0045746,GO:0061928,GO:0070059	gamma-glutamylcyclotransferase activity|Notch binding|protein binding|cytoplasm|trans-Golgi network|cytosol|glutathione biosynthetic process|glutathione catabolic process|response to unfolded protein|Notch signaling pathway|negative regulation of protein processing|neurogenesis|negative regulation of Notch signaling pathway|glutathione specific gamma-glutamylcyclotransferase activity|intrinsic ap…	hsa00480	Glutathione metabolism
CHCHD10	208.7223339034144	282.579938603329	134.86472920349962	0.4772556999066554	-1.06717	0.0001281398872202	0.0044328580233918	Down	4.811114104251498	5.6562402819533775	4.227962161748343	9.199212396739654	9.283721977089552	15.084900089868858	400916	coiled-coil-helix-coiled-coil-helix domain containing 10	GO:0003674,GO:0005515,GO:0005634,GO:0005739,GO:0005758,GO:0006119,GO:0007005,GO:0030322,GO:0051457,GO:0061617,GO:0065003,GO:0090144,GO:0099558,GO:1901030,GO:1903109,GO:1903852	molecular_function|protein binding|nucleus|mitochondrion|mitochondrial intermembrane space|oxidative phosphorylation|mitochondrion organization|stabilization of membrane potential|maintenance of protein location in nucleus|MICOS complex|protein-containing complex assembly|mitochondrial nucleoid organization|maintenance of synapse structure|positive regulation of mitochondrial outer membrane perme…	hsa05014	Amyotrophic lateral sclerosis
CHRM4	162.81403298044492	237.83929822471376	87.78876773617594	0.3692047783274801	-1.43751	2.276569797108714e-06	0.0002096863068749	Down	0.7968334947891469	0.8871209331655135	0.5885612425582026	1.5113359220818554	2.5117936341254024	2.6797502377124127	1132	cholinergic receptor muscarinic 4	GO:0004993,GO:0005515,GO:0005886,GO:0005887,GO:0007165,GO:0007166,GO:0007186,GO:0007187,GO:0007197,GO:0007213,GO:0007268,GO:0016907,GO:0030425,GO:0030594,GO:0040012,GO:0045202,GO:0045211,GO:0098664	G protein-coupled serotonin receptor activity|protein binding|plasma membrane|integral component of plasma membrane|signal transduction|cell surface receptor signaling pathway|G protein-coupled receptor signaling pathway|G protein-coupled receptor signaling pathway, coupled to cyclic nucleotide second messenger|adenylate cyclase-inhibiting G protein-coupled acetylcholine receptor signaling pathwa…	hsa04080,hsa04725,hsa04810	Neuroactive ligand-receptor interaction|Cholinergic synapse|Regulation of actin cytoskeleton
CHST1	72.73129774005481	110.04721005233785	35.415385427771724	0.3223573277002554	-1.63327	0.0009648560736432	0.018400755123017	Down	0.3160962430265397	0.2415864165699181	0.1654874036329391	0.4221222433222421	0.7086566268062473	1.3021326212180506	8534	carbohydrate sulfotransferase 1	GO:0000139,GO:0001517,GO:0005515,GO:0005802,GO:0005976,GO:0006012,GO:0006044,GO:0006790,GO:0006954,GO:0008146,GO:0016021,GO:0018146,GO:0042339,GO:0045130	Golgi membrane|N-acetylglucosamine 6-O-sulfotransferase activity|protein binding|trans-Golgi network|polysaccharide metabolic process|galactose metabolic process|N-acetylglucosamine metabolic process|sulfur compound metabolic process|inflammatory response|sulfotransferase activity|integral component of membrane|keratan sulfate biosynthetic process|keratan sulfate metabolic process|keratan sulfotr…	hsa00533	Glycosaminoglycan biosynthesis - keratan sulfate
CILP2	82.43858171584856	122.15955275881772	42.71761067287935	0.350057887820994	-1.51433	6.830358617188631e-05	0.0027653570038876	Down	0.3291995825460815	0.2428047894313161	0.2292546384693515	0.5242842082642216	0.8942428891087659	1.0770438012826529	148113	cartilage intermediate layer protein 2	GO:0004035,GO:0004551,GO:0016311,GO:0070062	alkaline phosphatase activity|nucleotide diphosphatase activity|dephosphorylation|extracellular exosome
CKLF	97.68740702152807	136.24099629499685	59.13381774805925	0.4351281422193161	-1.20049	4.549040880914541e-05	0.0020192534777722	Down	2.3873046018928306	1.4502664449816451	1.4991536714882898	4.585587241847215	4.514179801747071	4.253877718216123	51192	chemokine like factor	GO:0005515,GO:0005576,GO:0005615,GO:0007165,GO:0008009,GO:0016020,GO:0016021,GO:0030593,GO:0032940,GO:0048246,GO:0048247	protein binding|extracellular region|extracellular space|signal transduction|chemokine activity|membrane|integral component of membrane|neutrophil chemotaxis|secretion by cell|macrophage chemotaxis|lymphocyte chemotaxis
CLCA2	726.3505649149521	1052.464562250541	400.2365675793629	0.3801823541742533	-1.39524	1.8482796181637765e-06	0.0001791980048215	Down	2.3043970778225704	2.5658560180444487	2.579114682780205	4.106892964736403	7.944505667009762	9.455519506966118	9635	chloride channel accessory 2	GO:0005229,GO:0005254,GO:0005576,GO:0005654,GO:0005829,GO:0005886,GO:0005887,GO:0006508,GO:0007155,GO:0008237,GO:0009925,GO:0015276,GO:0030054,GO:0031965,GO:0034220,GO:0046872,GO:1902476	intracellular calcium activated chloride channel activity|chloride channel activity|extracellular region|nucleoplasm|cytosol|plasma membrane|integral component of plasma membrane|proteolysis|cell adhesion|metallopeptidase activity|basal plasma membrane|ligand-gated ion channel activity|cell junction|nuclear membrane|ion transmembrane transport|metal ion binding|chloride transmembrane transport	hsa04924,hsa04972	Renin secretion|Pancreatic secretion
CLCNKB	25.47528813663109	43.4195993057155	7.530976967546643	0.1756716500453785	-2.50905	0.0005616179449295	0.0126746763467478	Down	0.1509129159926977	0.0281365511790176	0.0273042950684367	0.4611131361997103	0.3982345609475327	0.4060769139479552	1188	chloride voltage-gated channel Kb	GO:0005247,GO:0005886,GO:0005887,GO:0006821,GO:0007588,GO:0034220,GO:0034707,GO:0034765,GO:0046872,GO:1902476	voltage-gated chloride channel activity|plasma membrane|integral component of plasma membrane|chloride transport|excretion|ion transmembrane transport|chloride channel complex|regulation of ion transmembrane transport|metal ion binding|chloride transmembrane transport	hsa04966	Collecting duct acid secretion
CLDN1	1096.603053670817	1569.4890511633257	623.7170561783073	0.3975597330750933	-1.33076	9.191952911862944e-20	4.515393668737473e-16	Down	5.585606920618465	4.445912572485809	4.205769999013199	11.556592221369884	13.778515902572718	13.70363928755156	9076	claudin 1	GO:0001618,GO:0005198,GO:0005515,GO:0005737,GO:0005886,GO:0005887,GO:0005923,GO:0007155,GO:0007568,GO:0008065,GO:0009636,GO:0016021,GO:0016323,GO:0016324,GO:0016328,GO:0016338,GO:0030335,GO:0032496,GO:0032991,GO:0034331,GO:0035633,GO:0042538,GO:0042802,GO:0045216,GO:0045471,GO:0046718,GO:0051259,GO:0060054,GO:0061436,GO:0061772,GO:0070160,GO:0070673,GO:0070830,GO:0071284,GO:0071346,GO:0071356,GO:…	virus receptor activity|structural molecule activity|protein binding|cytoplasm|plasma membrane|integral component of plasma membrane|bicellular tight junction|cell adhesion|aging|establishment of blood-nerve barrier|response to toxic substance|integral component of membrane|basolateral plasma membrane|apical plasma membrane|lateral plasma membrane|calcium-independent cell-cell adhesion via plasma…	hsa04514,hsa04530,hsa04670,hsa05130,hsa05160	Cell adhesion molecules|Tight junction|Leukocyte transendothelial migration|Pathogenic Escherichia coli infection|Hepatitis C
CLDN10	41.09542846339244	71.41423172857505	10.776625198209786	0.1525380453456392	-2.71276	8.395577551511342e-05	0.0032818468534913	Down	0.3493031621742746	0.1076369627134814	0.0298437570353672	1.0709987304980808	1.2298985717552422	1.1147721925469094	9071	claudin 10	GO:0005198,GO:0005515,GO:0005737,GO:0005886,GO:0005923,GO:0006811,GO:0007155,GO:0016021,GO:0016338,GO:0042802,GO:0043269,GO:0070830	structural molecule activity|protein binding|cytoplasm|plasma membrane|bicellular tight junction|ion transport|cell adhesion|integral component of membrane|calcium-independent cell-cell adhesion via plasma membrane cell-adhesion molecules|identical protein binding|regulation of ion transport|bicellular tight junction assembly	hsa04514,hsa04530,hsa04670,hsa05130,hsa05160	Cell adhesion molecules|Tight junction|Leukocyte transendothelial migration|Pathogenic Escherichia coli infection|Hepatitis C
CLEC2B	290.4346891649493	183.62501313304855	397.2443651968498	2.1624696885731693	1.1126799105751874	0.0001599621255758	0.0051810150431009	Up	4.4744831245946655	8.80755420924926	6.924841815110612	3.2955577374660256	3.052871859266409	3.9093380998905314	9976	C-type lectin domain family 2 member B	GO:0005515,GO:0005886,GO:0005887,GO:0009897,GO:0030246,GO:0042802,GO:0050776	protein binding|plasma membrane|integral component of plasma membrane|external side of plasma membrane|carbohydrate binding|identical protein binding|regulation of immune response	hsa05167	Kaposi sarcoma-associated herpesvirus infection
CLEC7A	5.216493627964306	10.432987255928603	0	0.0180853454528431	-5.78904	0.0022716385106104	0.0324766094679143	Down	0	0	0	0.0924029461273246	0.0197960042986261	0.2119513517537957	64581	C-type lectin domain containing 7A	GO:0001872,GO:0002366,GO:0002732,GO:0005515,GO:0005737,GO:0005886,GO:0006910,GO:0006954,GO:0008037,GO:0008284,GO:0009756,GO:0009986,GO:0010628,GO:0016021,GO:0016046,GO:0030246,GO:0030335,GO:0031334,GO:0032491,GO:0032729,GO:0032731,GO:0032733,GO:0032735,GO:0032743,GO:0032755,GO:0032757,GO:0032760,GO:0032874,GO:0032930,GO:0038187,GO:0042110,GO:0042287,GO:0042832,GO:0043280,GO:0045087,GO:0045429,GO:…	(1->3)-beta-D-glucan binding|leukocyte activation involved in immune response|positive regulation of dendritic cell cytokine production|protein binding|cytoplasm|plasma membrane|phagocytosis, recognition|inflammatory response|cell recognition|positive regulation of cell population proliferation|carbohydrate mediated signaling|cell surface|positive regulation of gene expression|integral component …	hsa04145,hsa04625,hsa05152	Phagosome|C-type lectin receptor signaling pathway|Tuberculosis
CNN1	405.9676852626439	611.1685117550404	200.76685877024707	0.3289091241980337	-1.60424	2.761359250351313e-06	0.0002451454895929	Down	3.3873227256380005	2.195258087673461	1.065162076827449	6.499710137931237	7.101594761171112	8.127917640301451	1264	calponin 1	GO:0003779,GO:0005515,GO:0005516,GO:0005856,GO:0005925,GO:0006940,GO:0031032,GO:1904706	actin binding|protein binding|calmodulin binding|cytoskeleton|focal adhesion|regulation of smooth muscle contraction|actomyosin structure organization|negative regulation of vascular associated smooth muscle cell proliferation
COCH	201.9531295086512	279.6244849289729	124.28177408832931	0.4450678387867003	-1.1679	0.0001284564277855	0.0044334013495926	Down	1.7184593319818733	1.0789632888869467	0.9060996111942838	2.199684139605555	3.298755175649342	3.530858109191416	1690	cochlin	GO:0005515,GO:0005518,GO:0007605,GO:0008360,GO:0042742,GO:0045089,GO:0062023	protein binding|collagen binding|sensory perception of sound|regulation of cell shape|defense response to bacterium|positive regulation of innate immune response|collagen-containing extracellular matrix
COL17A1	39.73156004312917	9.270905428333291	70.19221465792505	7.549487390736635	2.916378688947796	0.00156682071544	0.0254578135429334	Up	0.0883009181642737	0.2405912438128852	0.6194228117390558	0.0050292171320189	0.0678785657017931	0.0692152846247546	1308	collagen type XVII alpha 1 chain	GO:0005201,GO:0005515,GO:0005576,GO:0005581,GO:0005604,GO:0005615,GO:0005788,GO:0005886,GO:0005887,GO:0005911,GO:0007160,GO:0008544,GO:0030020,GO:0030056,GO:0030198,GO:0031012,GO:0031581,GO:0050776,GO:0062023	extracellular matrix structural constituent|protein binding|extracellular region|collagen trimer|basement membrane|extracellular space|endoplasmic reticulum lumen|plasma membrane|integral component of plasma membrane|cell-cell junction|cell-matrix adhesion|epidermis development|extracellular matrix structural constituent conferring tensile strength|hemidesmosome|extracellular matrix organization|…	hsa04974	Protein digestion and absorption
COL6A3	637.5267918136883	135.05877514073885	1139.9948084866376	8.440179535305463	3.0772736875509463	0.0006267379108216	0.0136630718813299	Up	0.6231815707463165	3.2310139603905235	3.883216844633079	0.1623502500369813	0.2480167800505797	0.613837195502723	1293	collagen type VI alpha 3 chain	GO:0004867,GO:0005576,GO:0005589,GO:0005615,GO:0005788,GO:0007155,GO:0007517,GO:0010951,GO:0030020,GO:0030198,GO:0031012,GO:0042383,GO:0062023,GO:0070062,GO:1903561	serine-type endopeptidase inhibitor activity|extracellular region|collagen type VI trimer|extracellular space|endoplasmic reticulum lumen|cell adhesion|muscle organ development|negative regulation of endopeptidase activity|extracellular matrix structural constituent conferring tensile strength|extracellular matrix organization|extracellular matrix|sarcolemma|collagen-containing extracellular matr…	hsa04151,hsa04510,hsa04512,hsa04974,hsa05165	PI3K-Akt signaling pathway|Focal adhesion|ECM-receptor interaction|Protein digestion and absorption|Human papillomavirus infection
COL9A2	55.05768956961907	86.8447714122463	23.2706077269918	0.2694646789050743	-1.89183	0.0002351778055982	0.0068359276550312	Down	0.2709230843179241	0.1186815459156502	0.0812972069025257	0.7794305430435965	0.6617994322808003	0.4428585756051568	1298	collagen type IX alpha 2 chain	GO:0001501,GO:0005201,GO:0005515,GO:0005576,GO:0005594,GO:0005615,GO:0005788,GO:0030020,GO:0030198,GO:0031012,GO:0062023	skeletal system development|extracellular matrix structural constituent|protein binding|extracellular region|collagen type IX trimer|extracellular space|endoplasmic reticulum lumen|extracellular matrix structural constituent conferring tensile strength|extracellular matrix organization|extracellular matrix|collagen-containing extracellular matrix	hsa04151,hsa04510,hsa04512,hsa04974,hsa05165	PI3K-Akt signaling pathway|Focal adhesion|ECM-receptor interaction|Protein digestion and absorption|Human papillomavirus infection
COL9A3	170.2313670813601	264.0918913811735	76.37084278154647	0.2898135882516273	-1.7868	1.2705424968394578e-07	2.17720753208408e-05	Down	0.9710090385584204	0.9130307365837534	0.3783023974460853	2.847615388557465	3.1099589083759227	2.46878646894148	1299	collagen type IX alpha 3 chain	GO:0005201,GO:0005576,GO:0005594,GO:0005604,GO:0005615,GO:0005788,GO:0008584,GO:0008585,GO:0030020,GO:0030198,GO:0031012,GO:0062023	extracellular matrix structural constituent|extracellular region|collagen type IX trimer|basement membrane|extracellular space|endoplasmic reticulum lumen|male gonad development|female gonad development|extracellular matrix structural constituent conferring tensile strength|extracellular matrix organization|extracellular matrix|collagen-containing extracellular matrix	hsa04151,hsa04510,hsa04512,hsa04974,hsa05165	PI3K-Akt signaling pathway|Focal adhesion|ECM-receptor interaction|Protein digestion and absorption|Human papillomavirus infection
CPA4	1525.9228968264233	2131.2716011775306	920.5741924753144	0.4320056021632559	-1.21088	0.0006238606782244	0.0136204960222126	Down	12.264756000606122	7.3578930210448705	6.488524827095883	13.73768694192166	16.56957843601303	35.13428096392209	51200	carboxypeptidase A4	GO:0004181,GO:0005575,GO:0005615,GO:0006508,GO:0008270,GO:0016573	metallocarboxypeptidase activity|cellular_component|extracellular space|proteolysis|zinc ion binding|histone acetylation
CPE	2289.8047181155453	3177.553977063604	1402.0554591674838	0.4413325642163327	-1.18006	7.670434930288532e-15	1.6148457081094585e-11	Down	16.596274384369053	14.652633907914865	11.547291645473791	30.705314494422037	36.01953517859099	38.74905542200752	1363	carboxypeptidase E	GO:0003214,GO:0004180,GO:0004181,GO:0005515,GO:0005615,GO:0005634,GO:0005794,GO:0005886,GO:0006464,GO:0006518,GO:0007218,GO:0008270,GO:0016055,GO:0016485,GO:0030658,GO:0042043,GO:0050839,GO:0070062,GO:0072657	cardiac left ventricle morphogenesis|carboxypeptidase activity|metallocarboxypeptidase activity|protein binding|extracellular space|nucleus|Golgi apparatus|plasma membrane|cellular protein modification process|peptide metabolic process|neuropeptide signaling pathway|zinc ion binding|Wnt signaling pathway|protein processing|transport vesicle membrane|neurexin family protein binding|cell adhesion m…	hsa04940	Type I diabetes mellitus
CREB5	346.8839517234687	524.7692590205115	168.99864442642553	0.3224386044824762	-1.6329	1.0543036757329195e-11	7.398701556798115e-09	Down	0.4141447084337978	0.3628940344343746	0.2294070378251472	0.92819637117077	1.2470387730473471	1.2110442442278284	9586	cAMP responsive element binding protein 5	GO:0000785,GO:0000978,GO:0000981,GO:0003700,GO:0005515,GO:0005634,GO:0006357,GO:0035497,GO:0045893,GO:0046872,GO:0070062,GO:1990837	chromatin|RNA polymerase II cis-regulatory region sequence-specific DNA binding|DNA-binding transcription factor activity, RNA polymerase II-specific|DNA-binding transcription factor activity|protein binding|nucleus|regulation of transcription by RNA polymerase II|cAMP response element binding|positive regulation of transcription, DNA-templated|metal ion binding|extracellular exosome|sequence-spe…	hsa04022,hsa04024,hsa04151,hsa04152,hsa04211,hsa04261,hsa04668,hsa04714,hsa04725,hsa04728,hsa04911,hsa04915,hsa04918,hsa04922,hsa04925,hsa04926,hsa04927,hsa04928,hsa04931,hsa04934,hsa04935,hsa04962,hsa05016,hsa05020,hsa05030,hsa05031,hsa05034,hsa05161,hsa05163,hsa05165,hsa05166,hsa05203,hsa05215	cGMP-PKG signaling pathway|cAMP signaling pathway|PI3K-Akt signaling pathway|AMPK signaling pathway|Longevity regulating pathway|Adrenergic signaling in cardiomyocytes|TNF signaling pathway|Thermogenesis|Cholinergic synapse|Dopaminergic synapse|Insulin secretion|Estrogen signaling pathway|Thyroid hormone synthesis|Glucagon signaling pathway|Aldosterone synthesis and secretion|Relaxin signaling pa…
CSF2RB	72.25050532993299	113.4492749448546	31.051735715011286	0.2747800027908029	-1.86365	0.0001790535312772	0.0055881629723969	Down	0.2418342930218185	0.2055104436246919	0.0539004360082424	0.6542544149692439	0.5484702259314987	0.7550160384917588	1439	colony stimulating factor 2 receptor subunit beta	GO:0000165,GO:0004912,GO:0004914,GO:0005515,GO:0005886,GO:0005887,GO:0007165,GO:0007585,GO:0019221,GO:0030526,GO:0032496,GO:0036016,GO:0038023,GO:0038043,GO:0038156,GO:0044267	MAPK cascade|interleukin-3 receptor activity|interleukin-5 receptor activity|protein binding|plasma membrane|integral component of plasma membrane|signal transduction|respiratory gaseous exchange by respiratory system|cytokine-mediated signaling pathway|granulocyte macrophage colony-stimulating factor receptor complex|response to lipopolysaccharide|cellular response to interleukin-3|signaling rec…	hsa04060,hsa04210,hsa04630,hsa05200	Cytokine-cytokine receptor interaction|Apoptosis|JAK-STAT signaling pathway|Pathways in cancer
CSF3R	96.67527344711218	161.42480711114953	31.925739783074736	0.1982334708568489	-2.33473	0.0011663339405451	0.0210640481394782	Down	0.4000199812220732	0.3296464526783432	0.0574171914496391	2.52803626721106	1.260322329502365	0.4425653203403681	1441	colony stimulating factor 3 receptor	GO:0004896,GO:0005515,GO:0005576,GO:0005886,GO:0005887,GO:0006952,GO:0007155,GO:0007165,GO:0009897,GO:0019221,GO:0019955,GO:0030593,GO:0038023,GO:0043235,GO:0045637,GO:0051916,GO:0097186	cytokine receptor activity|protein binding|extracellular region|plasma membrane|integral component of plasma membrane|defense response|cell adhesion|signal transduction|external side of plasma membrane|cytokine-mediated signaling pathway|cytokine binding|neutrophil chemotaxis|signaling receptor activity|receptor complex|regulation of myeloid cell differentiation|granulocyte colony-stimulating fac…	hsa04060,hsa04151,hsa04630,hsa04640,hsa05200	Cytokine-cytokine receptor interaction|PI3K-Akt signaling pathway|JAK-STAT signaling pathway|Hematopoietic cell lineage|Pathways in cancer
CYFIP2	277.8655717627564	412.9533519042991	142.77779162121362	0.3455592693494965	-1.53299	1.9788539340603837e-07	3.1023798325795604e-05	Down	0.4801578753681522	0.5956812664534094	0.4848257767753949	1.023463221990454	1.9771556095269904	1.9425678522782408	26999	cytoplasmic FMR1 interacting protein 2	GO:0000340,GO:0000902,GO:0005515,GO:0005634,GO:0005737,GO:0005829,GO:0006915,GO:0016020,GO:0030833,GO:0031209,GO:0038096,GO:0043005,GO:0045202,GO:0045862,GO:0048010,GO:0048471,GO:0070062,GO:0097202,GO:0098609	RNA 7-methylguanosine cap binding|cell morphogenesis|protein binding|nucleus|cytoplasm|cytosol|apoptotic process|membrane|regulation of actin filament polymerization|SCAR complex|Fc-gamma receptor signaling pathway involved in phagocytosis|neuron projection|synapse|positive regulation of proteolysis|vascular endothelial growth factor receptor signaling pathway|perinuclear region of cytoplasm|extr…	hsa03013,hsa04810,hsa05130,hsa05132	RNA transport|Regulation of actin cytoskeleton|Pathogenic Escherichia coli infection|Salmonella infection
CYGB	237.2021860000661	325.08059205635965	149.32377994377242	0.4599652715031379	-1.1204	0.0001007589544372	0.003750217032085	Down	1.4120450547342231	0.9799305650008674	0.7451434877620366	2.7714616830173893	2.7873961392426216	1.833496514847146	114757	cytoglobin	GO:0004601,GO:0005344,GO:0005506,GO:0005515,GO:0005829,GO:0006979,GO:0015671,GO:0019825,GO:0020037,GO:0050999,GO:0098869	peroxidase activity|oxygen carrier activity|iron ion binding|protein binding|cytosol|response to oxidative stress|oxygen transport|oxygen binding|heme binding|regulation of nitric-oxide synthase activity|cellular oxidant detoxification
CYP21A2	98.27926287141293	152.41917791293508	44.1393478298907	0.2903967619048982	-1.7839	3.3752641231486463e-06	0.0002858693527749	Down	0.721973779257555	0.7082863310142685	0.3040139124986896	2.650792705649636	2.0982198881463265	1.700659769329541	1589	cytochrome P450 family 21 subfamily A member 2	GO:0004509,GO:0005496,GO:0005506,GO:0005789,GO:0006694,GO:0006704,GO:0006705,GO:0008202,GO:0008395,GO:0016125,GO:0020037,GO:0055114,GO:0103069,GO:0106309	steroid 21-monooxygenase activity|steroid binding|iron ion binding|endoplasmic reticulum membrane|steroid biosynthetic process|glucocorticoid biosynthetic process|mineralocorticoid biosynthetic process|steroid metabolic process|steroid hydroxylase activity|sterol metabolic process|heme binding|oxidation-reduction process|17-hydroxyprogesterone 21-hydroxylase activity|progesterone 21-hydroxylase a…	hsa00140,hsa04925,hsa04927,hsa04934	Steroid hormone biosynthesis|Aldosterone synthesis and secretion|Cortisol synthesis and secretion|Cushing syndrome
DENND2D	193.89275948675075	277.14705286616163	110.63846610733972	0.399920787007714	-1.32221	2.835943211527791e-05	0.0014263923245148	Down	0.8589650614744638	0.6364300139226552	0.3831438028971704	1.412405511442344	1.5653089237331448	2.1004889216851947	79961	DENN domain containing 2D	GO:0005085,GO:0005515,GO:0005654,GO:0005829,GO:0050790	guanyl-nucleotide exchange factor activity|protein binding|nucleoplasm|cytosol|regulation of catalytic activity
DES	46.64606789811908	75.6809525921953	17.61118320404282	0.2334628108758623	-2.09874	7.681314138310912e-08	1.4701237202115307e-05	Down	0.2660123602526388	0.2043954563163746	0.1735559055408656	1.03370113910355	1.0722376783584795	0.9004083850582362	1674	desmin	GO:0005200,GO:0005515,GO:0005634,GO:0005829,GO:0005882,GO:0005916,GO:0006936,GO:0007010,GO:0008016,GO:0008092,GO:0014704,GO:0030018,GO:0030049,GO:0031594,GO:0042383,GO:0042802,GO:0045109,GO:0045111,GO:0070062,GO:0097512	structural constituent of cytoskeleton|protein binding|nucleus|cytosol|intermediate filament|fascia adherens|muscle contraction|cytoskeleton organization|regulation of heart contraction|cytoskeletal protein binding|intercalated disc|Z disc|muscle filament sliding|neuromuscular junction|sarcolemma|identical protein binding|intermediate filament organization|intermediate filament cytoskeleton|extra…	hsa05410,hsa05412,hsa05414	Hypertrophic cardiomyopathy|Arrhythmogenic right ventricular cardiomyopathy|Dilated cardiomyopathy
DIPK1B	202.21089304560417	279.157281973878	125.26450411733016	0.4494421471539321	-1.15379	0.0013637493167606	0.0231805924810854	Down	1.1243005933618213	0.8745566956237016	0.3673425783074294	1.7314086535117634	1.823855764588974	2.109494703218405	138311	divergent protein kinase domain 1B	GO:0005515,GO:0005789,GO:0016021	protein binding|endoplasmic reticulum membrane|integral component of membrane
DLX4	174.42689537357282	252.26144420444092	96.5923465427045	0.3837215366329275	-1.38187	0.0014762257016897	0.0244902749635214	Down	1.7765982140627894	0.9218340119855116	0.4203386722466241	2.8212590500334014	2.6321265207701723	3.254302055576951	1748	distal-less homeobox 4	GO:0000122,GO:0000785,GO:0000978,GO:0000981,GO:0001227,GO:0003700,GO:0005515,GO:0005634,GO:0005654,GO:0006355,GO:0006357,GO:0007275,GO:0009790,GO:0030154,GO:0043565,GO:1990837	negative regulation of transcription by RNA polymerase II|chromatin|RNA polymerase II cis-regulatory region sequence-specific DNA binding|DNA-binding transcription factor activity, RNA polymerase II-specific|DNA-binding transcription repressor activity, RNA polymerase II-specific|DNA-binding transcription factor activity|protein binding|nucleus|nucleoplasm|regulation of transcription, DNA-templat…			Homeobox
DOK5	451.787090436173	274.4408342146015	629.1333466577443	2.2916817233935696	1.1964066915790126	0.0012325304720157	0.0218577636174439	Up	2.9275871100127	6.925239840350051	7.32447754735712	2.3412044257145403	2.391525721569697	3.564892555653795	55816	docking protein 5	GO:0005829,GO:0007169,GO:0007411,GO:0043410,GO:0051386	cytosol|transmembrane receptor protein tyrosine kinase signaling pathway|axon guidance|positive regulation of MAPK cascade|regulation of neurotrophin TRK receptor signaling pathway
DPYSL3	13222.772498848692	8622.130079003751	17823.414918693623	2.0671540574485023	1.0476459115668073	1.0315646318044352e-09	4.108694048351881e-07	Up	68.5256469608301	77.80360539062691	84.42297093921556	47.60832730219472	39.39860902795344	35.51416478300554	1809	dihydropyrimidinase like 3	GO:0004157,GO:0005515,GO:0005615,GO:0005829,GO:0006208,GO:0010976,GO:0010977,GO:0017124,GO:0030027,GO:0030336,GO:0030426,GO:0031005,GO:0031941,GO:0035374,GO:0042802,GO:0044297,GO:0045202,GO:0048666,GO:0048678,GO:0051017,GO:0051491,GO:0051764,GO:0070382,GO:0071345	dihydropyrimidinase activity|protein binding|extracellular space|cytosol|pyrimidine nucleobase catabolic process|positive regulation of neuron projection development|negative regulation of neuron projection development|SH3 domain binding|lamellipodium|negative regulation of cell migration|growth cone|filamin binding|filamentous actin|chondroitin sulfate binding|identical protein binding|cell body…
DRICH1	38.07519520473066	58.46795882103036	17.682431588430905	0.3029041793112692	-1.72307	0.0005664471888836	0.0127203290615857	Down	0.1274819284607665	0.1980668664077864	0.0768832843694338	0.5355899344343817	0.3520507061186816	0.5504414736440174	51233	aspartate rich 1	GO:0005515	protein binding
DRP2	208.76706454681045	117.9791975663532	299.5549315272676	2.538249691957442	1.3438339965351978	0.0037978538855421	0.0448110269905802	Up	0.4336728921062499	1.6736756362451362	1.095028429091569	0.4266368448451238	0.3626950621301059	0.5986030334156278	1821	dystrophin related protein 2	GO:0005886,GO:0007417,GO:0008270,GO:0014069,GO:0030425,GO:0043204,GO:0050808,GO:0098978,GO:0099536	plasma membrane|central nervous system development|zinc ion binding|postsynaptic density|dendrite|perikaryon|synapse organization|glutamatergic synapse|synaptic signaling
DUSP8	672.395053036766	920.6331611671228	424.15694490640817	0.4611127430749612	-1.11681	6.949362919126102e-08	1.3839562343129916e-05	Down	2.394147833813186	1.9410845945694144	1.3082282841919173	4.6929224803121725	4.1765924714904985	4.3847872835439965	1850	dual specificity phosphatase 8	GO:0000188,GO:0004721,GO:0004725,GO:0005634,GO:0005737,GO:0005829,GO:0006470,GO:0008330,GO:0016311,GO:0016791,GO:0017017,GO:0035335,GO:0035970,GO:0051019,GO:0106306,GO:0106307	inactivation of MAPK activity|phosphoprotein phosphatase activity|protein tyrosine phosphatase activity|nucleus|cytoplasm|cytosol|protein dephosphorylation|protein tyrosine/threonine phosphatase activity|dephosphorylation|phosphatase activity|MAP kinase tyrosine/serine/threonine phosphatase activity|peptidyl-tyrosine dephosphorylation|peptidyl-threonine dephosphorylation|mitogen-activated protein…	hsa04010	MAPK signaling pathway
EBF4	829.9417800226151	1134.6846519459127	525.1989080993171	0.4630572284504521	-1.11074	3.578989016235041e-05	0.0017014051978147	Down	5.566287859162953	5.592189434331843	2.494566872848245	9.95922616543112	11.0441616387864	10.82571716994236	57593	EBF family member 4	GO:0000785,GO:0000978,GO:0000981,GO:0005634,GO:0006357,GO:0007275,GO:0046872,GO:0046983	chromatin|RNA polymerase II cis-regulatory region sequence-specific DNA binding|DNA-binding transcription factor activity, RNA polymerase II-specific|nucleus|regulation of transcription by RNA polymerase II|multicellular organism development|metal ion binding|protein dimerization activity
EDA2R	296.27141913648336	397.9881172106575	194.5547210623092	0.4883367338966088	-1.03405	0.0025145396305375	0.0346648929235099	Down	0.7054867583933193	1.2097624173806525	1.229617435105137	1.5327622280933098	3.1591679594094058	2.4189221552615416	60401	ectodysplasin A2 receptor	GO:0005031,GO:0005515,GO:0005886,GO:0005887,GO:0007275,GO:0008544,GO:0010668,GO:0016021,GO:0033209,GO:0038023,GO:0043123,GO:0046330,GO:0051092,GO:0072332	tumor necrosis factor-activated receptor activity|protein binding|plasma membrane|integral component of plasma membrane|multicellular organism development|epidermis development|ectodermal cell differentiation|integral component of membrane|tumor necrosis factor-mediated signaling pathway|signaling receptor activity|positive regulation of I-kappaB kinase/NF-kappaB signaling|positive regulation of …	hsa04060,hsa04064	Cytokine-cytokine receptor interaction|NF-kappa B signaling pathway
EGLN3	59.309877002195904	88.84395045359017	29.7758035508016	0.3361642564260899	-1.57276	0.0024165078936396	0.0338517840575731	Down	0.4240862239947833	0.3258543970986106	0.1284627058196445	0.5423674280614602	1.0859710473443676	1.18938329026603	112399	egl-9 family hypoxia inducible factor 3	GO:0001666,GO:0005515,GO:0005634,GO:0005654,GO:0005737,GO:0005829,GO:0006915,GO:0006919,GO:0006974,GO:0008198,GO:0016706,GO:0018126,GO:0018401,GO:0031418,GO:0031543,GO:0031545,GO:0042127,GO:0043523,GO:0055114,GO:0061418,GO:0071456	response to hypoxia|protein binding|nucleus|nucleoplasm|cytoplasm|cytosol|apoptotic process|activation of cysteine-type endopeptidase activity involved in apoptotic process|cellular response to DNA damage stimulus|ferrous iron binding|2-oxoglutarate-dependent dioxygenase activity|protein hydroxylation|peptidyl-proline hydroxylation to 4-hydroxy-L-proline|L-ascorbic acid binding|peptidyl-proline d…	hsa04066,hsa05200,hsa05211	HIF-1 signaling pathway|Pathways in cancer|Renal cell carcinoma
EGR1	1137.790924814363	682.8067703413366	1592.7750792873892	2.3324727027144205	1.2218601970946208	0.0012693758889337	0.0222245192130689	Up	10.367671202190603	7.439954701654324	21.20788513980824	7.521592614449648	6.366545172078693	4.749538394682912	1958	early growth response 1	GO:0000122,GO:0000785,GO:0000976,GO:0000977,GO:0000978,GO:0000981,GO:0001228,GO:0001666,GO:0002931,GO:0003677,GO:0003700,GO:0005515,GO:0005634,GO:0005654,GO:0005737,GO:0006357,GO:0008270,GO:0009749,GO:0010385,GO:0010628,GO:0030217,GO:0030509,GO:0032722,GO:0032731,GO:0032868,GO:0032922,GO:0033233,GO:0035035,GO:0035914,GO:0042981,GO:0043565,GO:0044729,GO:0044849,GO:0045475,GO:0045893,GO:0045944,GO:…	negative regulation of transcription by RNA polymerase II|chromatin|transcription regulatory region sequence-specific DNA binding|RNA polymerase II transcription regulatory region sequence-specific DNA binding|RNA polymerase II cis-regulatory region sequence-specific DNA binding|DNA-binding transcription factor activity, RNA polymerase II-specific|DNA-binding transcription activator activity, RNA…	hsa04371,hsa04912,hsa04928,hsa04933,hsa05020,hsa05166	Apelin signaling pathway|GnRH signaling pathway|Parathyroid hormone synthesis, secretion and action|AGE-RAGE signaling pathway in diabetic complications|Prion disease|Human T-cell leukemia virus 1 infection	zf-C2H2
ELAPOR1	98.70256663491386	159.88767000184646	37.51746326798118	0.2346653832635168	-2.09132	2.159510837522836e-13	2.2731936580410027e-10	Down	0.119914035750249	0.1366917798718332	0.1002952444542482	0.5327209656385885	0.6288003763479947	0.4968330675178482	57535	endosome-lysosome associated apoptosis and autophagy regulator 1	GO:0000045,GO:0003723,GO:0005764,GO:0005765,GO:0005770,GO:0005789,GO:0005802,GO:0005886,GO:0005887,GO:0009267,GO:0016021,GO:0031902,GO:0044090,GO:0070062,GO:2000786	autophagosome assembly|RNA binding|lysosome|lysosomal membrane|late endosome|endoplasmic reticulum membrane|trans-Golgi network|plasma membrane|integral component of plasma membrane|cellular response to starvation|integral component of membrane|late endosome membrane|positive regulation of vacuole organization|extracellular exosome|positive regulation of autophagosome assembly
ENPP2	1059.8649546611514	1431.7263344196122	688.0035749026893	0.4807391019554874	-1.05667	0.0033502384040064	0.0415243594279586	Down	9.000576861841266	4.479590714351752	2.436535141932908	11.185083646658988	12.412366697033276	11.894343046810414	5168	ectonucleotide pyrophosphatase/phosphodiesterase 2	GO:0003676,GO:0004528,GO:0004551,GO:0004622,GO:0005044,GO:0005509,GO:0005615,GO:0005886,GO:0006897,GO:0006935,GO:0006955,GO:0008134,GO:0008270,GO:0009395,GO:0010634,GO:0016787,GO:0030149,GO:0030247,GO:0030334,GO:0034638,GO:0045765,GO:0047391,GO:0048870,GO:0050731,GO:0090305,GO:2000394	nucleic acid binding|phosphodiesterase I activity|nucleotide diphosphatase activity|lysophospholipase activity|scavenger receptor activity|calcium ion binding|extracellular space|plasma membrane|endocytosis|chemotaxis|immune response|transcription factor binding|zinc ion binding|phospholipid catabolic process|positive regulation of epithelial cell migration|hydrolase activity|sphingolipid catabol…	hsa00565	Ether lipid metabolism
ENTPD8	37.04480149358577	58.01687447761615	16.072728509555358	0.2781968775101168	-1.84582	0.0018181404782824	0.0281083659433481	Down	0.2626035062082114	0.2648312638662134	0.0611899457750322	0.7233602409674479	1.0086856936317592	0.5460201250247563	377841	ectonucleoside triphosphate diphosphohydrolase 8	GO:0004382,GO:0005524,GO:0005886,GO:0009124,GO:0009133,GO:0009134,GO:0016020,GO:0016021,GO:0017110,GO:0017111,GO:0034656,GO:0045134,GO:0046872,GO:0102485,GO:0102486,GO:0102487,GO:0102488,GO:0102489,GO:0102490,GO:0102491	guanosine-diphosphatase activity|ATP binding|plasma membrane|nucleoside monophosphate biosynthetic process|nucleoside diphosphate biosynthetic process|nucleoside diphosphate catabolic process|membrane|integral component of membrane|nucleoside-diphosphatase activity|nucleoside-triphosphatase activity|nucleobase-containing small molecule catabolic process|uridine-diphosphatase activity|metal ion bi…	hsa00230,hsa00240,hsa05169	Purine metabolism|Pyrimidine metabolism|Epstein-Barr virus infection
EPPK1	164.29096542596025	255.3642989415588	73.21763191036156	0.2871220805336217	-1.80026	3.763670671145634e-07	4.988252225388151e-05	Down	0.1512612574601334	0.1309069477423585	0.0758909359556822	0.2873244373091652	0.5791778583674279	0.4861614826770332	83481	epiplakin 1	GO:0003723,GO:0005198,GO:0005737,GO:0005856,GO:0005882,GO:0005923,GO:0010839,GO:0016020,GO:0016323,GO:0016327,GO:0019215,GO:0030054,GO:0030056,GO:0030336,GO:0042060,GO:0042995,GO:0045095,GO:0045104,GO:0045109,GO:0045110,GO:0050680,GO:0051548,GO:0061045,GO:0071944,GO:0097356,GO:1905041,GO:1990254	RNA binding|structural molecule activity|cytoplasm|cytoskeleton|intermediate filament|bicellular tight junction|negative regulation of keratinocyte proliferation|membrane|basolateral plasma membrane|apicolateral plasma membrane|intermediate filament binding|cell junction|hemidesmosome|negative regulation of cell migration|wound healing|cell projection|keratin filament|intermediate filament cytosk…
EVI2A	53.3276470389665	26.278584754593343	80.37670932333963	3.056556894572501	1.6119074215943885	0.0005026140606438	0.0116292410773327	Up	0.4251894659926886	0.9653351744432108	0.7791052825216384	0.2741141391803458	0.2076348851842374	0.2983380778142267	2123	ecotropic viral integration site 2A	GO:0004888,GO:0005515,GO:0016021	transmembrane signaling receptor activity|protein binding|integral component of membrane
F2RL2	59.56140683311021	88.51070064502245	30.61211302119792	0.3442772314114626	-1.53836	0.0003248032058368	0.0085019979474552	Down	0.145834241535581	0.2270576070424471	0.3226428070780613	0.614647888264245	0.7607159362283276	0.8573488316232852	2151	coagulation factor II thrombin receptor like 2	GO:0004435,GO:0004930,GO:0005515,GO:0005576,GO:0005886,GO:0005887,GO:0007186,GO:0007596,GO:0009611,GO:0015057,GO:0016324,GO:0030168,GO:0032991,GO:0035025,GO:0051482,GO:0070493	phosphatidylinositol phospholipase C activity|G protein-coupled receptor activity|protein binding|extracellular region|plasma membrane|integral component of plasma membrane|G protein-coupled receptor signaling pathway|blood coagulation|response to wounding|thrombin-activated receptor activity|apical plasma membrane|platelet activation|protein-containing complex|positive regulation of Rho protein …	hsa04080,hsa04610	Neuroactive ligand-receptor interaction|Complement and coagulation cascades
FAAH	26.1479612340094	40.56697222586861	11.728950242150168	0.2905783237226096	-1.783	0.0023495782845051	0.0331982120601656	Down	0.2426761766591108	0.0944590779542403	0.1178550718575914	0.3870083561493324	0.692898928129288	0.6250197340300008	2166	fatty acid amide hydrolase	GO:0004040,GO:0005515,GO:0005789,GO:0005856,GO:0009062,GO:0016021,GO:0017064,GO:0019369,GO:0031090,GO:0047372,GO:0052651,GO:0102077,GO:0103073	amidase activity|protein binding|endoplasmic reticulum membrane|cytoskeleton|fatty acid catabolic process|integral component of membrane|fatty acid amide hydrolase activity|arachidonic acid metabolic process|organelle membrane|acylglycerol lipase activity|monoacylglycerol catabolic process|oleamide hydrolase activity|anandamide amidohydrolase activity	hsa04723	Retrograde endocannabinoid signaling
FAIM2	209.58884771014712	321.85887257492186	97.31882284537214	0.3022875316331663	-1.72601	4.2138120448265776e-10	1.881786306200281e-07	Down	0.5643894067146554	0.4873450496557129	0.534132460498159	1.3742006182905535	1.9079562765608773	2.4593337425809465	23017	Fas apoptotic inhibitory molecule 2	GO:0002931,GO:0005515,GO:0005783,GO:0005794,GO:0006915,GO:0016021,GO:0021549,GO:0021680,GO:0021681,GO:0021702,GO:0043066,GO:0043523,GO:0043524,GO:0045121,GO:0045211,GO:1902042	response to ischemia|protein binding|endoplasmic reticulum|Golgi apparatus|apoptotic process|integral component of membrane|cerebellum development|cerebellar Purkinje cell layer development|cerebellar granular layer development|cerebellar Purkinje cell differentiation|negative regulation of apoptotic process|regulation of neuron apoptotic process|negative regulation of neuron apoptotic process|me…
FAM167B	205.3640340782213	290.9487049815628	119.77936317487968	0.4125659907801604	-1.2773	0.0001070915808396	0.0039356823611804	Down	5.150162216527988	2.9679159138061544	1.9483214730248648	9.298709146785498	8.131276703373441	8.877369265815304	84734	family with sequence similarity 167 member B
FAM78B	214.67498980192607	133.7093185506739	295.6406610531781	2.211507101340121	1.1450298748622627	0.0001934419404159	0.0059144271284447	Up	0.6962990007084989	0.7230043910119504	0.7040717256108961	0.4790306248444735	0.3544737911010601	0.2163635325799506	149297	family with sequence similarity 78 member B
FBP1	90.1679079448818	149.65731936025796	30.67849652950553	0.2057791056983665	-2.28083	2.622928533853164e-11	1.7570044456088218e-08	Down	0.6489423676413065	0.4407504065613649	0.3485071911618246	2.0064431193050187	2.885379037686396	2.71208400714414	2203	fructose-bisphosphatase 1	GO:0000122,GO:0001085,GO:0005515,GO:0005634,GO:0005737,GO:0005829,GO:0005986,GO:0006000,GO:0006002,GO:0006094,GO:0006111,GO:0016208,GO:0016311,GO:0030308,GO:0030388,GO:0035690,GO:0042132,GO:0042802,GO:0045820,GO:0046580,GO:0046872,GO:0048029,GO:0070062,GO:0071286	negative regulation of transcription by RNA polymerase II|RNA polymerase II transcription factor binding|protein binding|nucleus|cytoplasm|cytosol|sucrose biosynthetic process|fructose metabolic process|fructose 6-phosphate metabolic process|gluconeogenesis|regulation of gluconeogenesis|AMP binding|dephosphorylation|negative regulation of cell growth|fructose 1,6-bisphosphate metabolic process|ce…	hsa00010,hsa00030,hsa00051,hsa04152,hsa04910,hsa04922	Glycolysis / Gluconeogenesis|Pentose phosphate pathway|Fructose and mannose metabolism|AMPK signaling pathway|Insulin signaling pathway|Glucagon signaling pathway
FBXO2	97.18014479104843	175.31698840552826	19.043301176568527	0.1093154648809712	-3.19343	2.279686403480208e-12	1.9762199134169307e-09	Down	0.6484861607006477	0.2569236592508275	0.2701010737746372	2.6754653601217195	3.742113908156732	5.260207973395828	26232	F-box protein 2	GO:0000209,GO:0001540,GO:0004842,GO:0005515,GO:0005737,GO:0005783,GO:0005829,GO:0006464,GO:0006508,GO:0006516,GO:0008285,GO:0016567,GO:0019005,GO:0030246,GO:0030433,GO:0031090,GO:0031146,GO:0031396,GO:0043197,GO:0043687,GO:0061630	protein polyubiquitination|amyloid-beta binding|ubiquitin-protein transferase activity|protein binding|cytoplasm|endoplasmic reticulum|cytosol|cellular protein modification process|proteolysis|glycoprotein catabolic process|negative regulation of cell population proliferation|protein ubiquitination|SCF ubiquitin ligase complex|carbohydrate binding|ubiquitin-dependent ERAD pathway|organelle membra…	hsa04120,hsa04141	Ubiquitin mediated proteolysis|Protein processing in endoplasmic reticulum
FDCSP	6.79553169587788	0.6384481101021978	12.952615281653562	20.054141899023943	4.325828330573147	0.0028842303889646	0.0377772278289633	Up	0.4067259692113712	0.3759950042545005	1.1467449097098634	0	0.0530401713615237	0.0540846807733393	260436	follicular dendritic cell secreted protein	GO:0005515,GO:0005576	protein binding|extracellular region
FERMT1	99.17531017613976	55.01511337128864	143.33550698099086	2.601796408176068	1.379508074889546	0.0007851058314007	0.0158930008754848	Up	0.7199496992208183	0.6655525113049258	1.0149323074076513	0.1826006030508341	0.3990194819442296	0.4367947401942601	55612	FERM domain containing kindlin 1	GO:0001954,GO:0005178,GO:0005737,GO:0005829,GO:0005856,GO:0005925,GO:0007155,GO:0007160,GO:0007229,GO:0010629,GO:0030054,GO:0030055,GO:0030511,GO:0032587,GO:0033625,GO:0033630,GO:0042308,GO:0043616,GO:0051015,GO:0051546,GO:0051886,GO:0071636,GO:0071711,GO:0071944,GO:0090090,GO:0090162,GO:1903691,GO:2000647	positive regulation of cell-matrix adhesion|integrin binding|cytoplasm|cytosol|cytoskeleton|focal adhesion|cell adhesion|cell-matrix adhesion|integrin-mediated signaling pathway|negative regulation of gene expression|cell junction|cell-substrate junction|positive regulation of transforming growth factor beta receptor signaling pathway|ruffle membrane|positive regulation of integrin activation|pos…
FGF17	32.81345707705184	49.729997077725365	15.896917076378292	0.3206410544074854	-1.64097	0.0003548799073804	0.0090325823748978	Down	0.1092952696819374	0.1093937194935427	0.0589766349882864	0.2738982196681046	0.3420705008342113	0.3243291542889994	8822	fibroblast growth factor 17	GO:0000165,GO:0001934,GO:0005104,GO:0005105,GO:0005111,GO:0005515,GO:0005576,GO:0005615,GO:0005737,GO:0007165,GO:0007267,GO:0007399,GO:0008083,GO:0008284,GO:0008543,GO:0009887,GO:0010628,GO:0030154,GO:0030334,GO:0051897	MAPK cascade|positive regulation of protein phosphorylation|fibroblast growth factor receptor binding|type 1 fibroblast growth factor receptor binding|type 2 fibroblast growth factor receptor binding|protein binding|extracellular region|extracellular space|cytoplasm|signal transduction|cell-cell signaling|nervous system development|growth factor activity|positive regulation of cell population pro…	hsa04010,hsa04014,hsa04015,hsa04020,hsa04151,hsa04810,hsa05200,hsa05218,hsa05224,hsa05226	MAPK signaling pathway|Ras signaling pathway|Rap1 signaling pathway|Calcium signaling pathway|PI3K-Akt signaling pathway|Regulation of actin cytoskeleton|Pathways in cancer|Melanoma|Breast cancer|Gastric cancer
FMN1	82.12188296991522	26.14757791350483	138.09618802632556	5.2765696780354725	2.399600331706388	0.002348768147437	0.0331982120601656	Up	0.0194194197326555	0.0982643891908952	0.2902649794702515	0.0298631200216336	0.0362538862327649	0.0217457804190948	342184	formin 1	GO:0003779,GO:0005634,GO:0005737,GO:0005789,GO:0005884,GO:0005886,GO:0005912,GO:0008017,GO:0010467,GO:0017124,GO:0035136,GO:0035137,GO:0045010,GO:0048705,GO:0051127,GO:0051894,GO:0072092	actin binding|nucleus|cytoplasm|endoplasmic reticulum membrane|actin filament|plasma membrane|adherens junction|microtubule binding|gene expression|SH3 domain binding|forelimb morphogenesis|hindlimb morphogenesis|actin nucleation|skeletal system morphogenesis|positive regulation of actin nucleation|positive regulation of focal adhesion assembly|ureteric bud invasion
FMOD	62.91922445803874	97.65844908166784	28.17999983440956	0.2896894844239514	-1.78742	0.0001236442338579	0.0043195399075485	Down	0.3367616396451949	0.3277020679282344	0.0999456572682908	1.0549222969547964	0.7951159633461442	0.9898985150716696	2331	fibromodulin	GO:0005576,GO:0005615,GO:0005796,GO:0007181,GO:0018146,GO:0030021,GO:0030199,GO:0031012,GO:0042340,GO:0043202,GO:0062023	extracellular region|extracellular space|Golgi lumen|transforming growth factor beta receptor complex assembly|keratan sulfate biosynthetic process|extracellular matrix structural constituent conferring compression resistance|collagen fibril organization|extracellular matrix|keratan sulfate catabolic process|lysosomal lumen|collagen-containing extracellular matrix	hsa04350	TGF-beta signaling pathway
FNDC11	11.907022543278565	21.47681609697544	2.337228989581675	0.1101110669496127	-3.18297	0.0009823754619219	0.0186551883284509	Down	0.0386198955217361	0.0544028873734476	0	0.3761338088410889	0.201453168127801	0.3286725516689802	79025	fibronectin type III domain containing 11	GO:0005515	protein binding
FPR1	88.90360273505536	139.91693036068511	37.89027510942548	0.2715285360625934	-1.88082	6.224444148199067e-08	1.274022686277912e-05	Down	0.668751353222543	0.4239240377638655	0.4388103598554106	2.1855481786043494	1.5349009589388625	2.4188333385861145	2357	formyl peptide receptor 1	GO:0000187,GO:0001664,GO:0002430,GO:0004875,GO:0004930,GO:0004982,GO:0005124,GO:0005515,GO:0005737,GO:0005886,GO:0006935,GO:0006954,GO:0007165,GO:0007186,GO:0007188,GO:0007200,GO:0007204,GO:0007263,GO:0016021,GO:0019221,GO:0030667,GO:0035577,GO:0043312,GO:0050786,GO:0101003	activation of MAPK activity|G protein-coupled receptor binding|complement receptor mediated signaling pathway|complement receptor activity|G protein-coupled receptor activity|N-formyl peptide receptor activity|scavenger receptor binding|protein binding|cytoplasm|plasma membrane|chemotaxis|inflammatory response|signal transduction|G protein-coupled receptor signaling pathway|adenylate cyclase-modu…	hsa04015,hsa04080,hsa05150	Rap1 signaling pathway|Neuroactive ligand-receptor interaction|Staphylococcus aureus infection
FRMPD4	88.9671073551709	48.86736781123332	129.0668468991084	2.636718859910601	1.3987437520763768	0.0035433791770064	0.0430963699180515	Up	0.2503719833449594	0.2279370975109019	0.5352370542813584	0.0951175343118249	0.1917343694530079	0.1416740259228098	9758	FERM and PDZ domain containing 4	GO:0005515,GO:0005546,GO:0005856,GO:0032991,GO:0043197,GO:0051835	protein binding|phosphatidylinositol-4,5-bisphosphate binding|cytoskeleton|protein-containing complex|dendritic spine|positive regulation of synapse structural plasticity
FRRS1L	10.069253486401516	19.184864399127715	0.9536425736753036	0.0518233991453478	-4.27025	0.0013776736334444	0.0233633789828205	Down	0.0070744944237827	0	0	0.0433822270581501	0.0221416339218946	0.0827847704169856	23732	ferric chelate reductase 1 like	GO:0003674,GO:0005575,GO:0005886,GO:0016021,GO:0045202,GO:0099072,GO:1900449	molecular_function|cellular_component|plasma membrane|integral component of membrane|synapse|regulation of postsynaptic membrane neurotransmitter receptor levels|regulation of glutamate receptor signaling pathway
FSCN2	57.42892152747128	77.80274810791981	37.055094947022674	0.4769133588407069	-1.0682	0.002469385234792	0.0343314435897458	Down	0.1970766481418312	0.1466953350668365	0.1561326145157872	0.3780644668558246	0.3130763746980819	0.452656176796959	25794	fascin actin-bundling protein 2, retinal	GO:0003779,GO:0005515,GO:0005737,GO:0007163,GO:0007601,GO:0009653,GO:0015629,GO:0016477,GO:0030036,GO:0030674,GO:0032420,GO:0042462,GO:0051015,GO:0051017	actin binding|protein binding|cytoplasm|establishment or maintenance of cell polarity|visual perception|anatomical structure morphogenesis|actin cytoskeleton|cell migration|actin cytoskeleton organization|protein-macromolecule adaptor activity|stereocilium|eye photoreceptor cell development|actin filament binding|actin filament bundle assembly
FST	176.75103204532678	100.97709104090842	252.524973049745	2.498848466792456	1.3212634172967672	0.0003052207950485	0.0081338645117827	Up	1.1931254078761742	1.437463129656767	2.5752815059732668	0.7248530733840283	0.7206396958099797	0.8684367642313002	10468	follistatin	GO:0000122,GO:0001501,GO:0002244,GO:0005515,GO:0005576,GO:0005615,GO:0005634,GO:0005737,GO:0007275,GO:0007276,GO:0007389,GO:0008585,GO:0030154,GO:0030509,GO:0030510,GO:0031069,GO:0032926,GO:0038102,GO:0042475,GO:0043395,GO:0043616,GO:0045596,GO:0048185,GO:0051798	negative regulation of transcription by RNA polymerase II|skeletal system development|hematopoietic progenitor cell differentiation|protein binding|extracellular region|extracellular space|nucleus|cytoplasm|multicellular organism development|gamete generation|pattern specification process|female gonad development|cell differentiation|BMP signaling pathway|regulation of BMP signaling pathway|hair …	hsa04350	TGF-beta signaling pathway
FTCD	311.1565538020375	447.94670623905625	174.36640136501842	0.3897246633138213	-1.35947	0.0003266542770719	0.0085352909241288	Down	1.4456149344487303	1.0876237122558128	0.3929877054919664	2.642848851358641	2.7706613133747435	2.644642099826218	10841	formimidoyltransferase cyclodeaminase	GO:0000139,GO:0005515,GO:0005542,GO:0005737,GO:0005783,GO:0005793,GO:0005794,GO:0005814,GO:0005829,GO:0005886,GO:0006548,GO:0006760,GO:0007010,GO:0008017,GO:0019556,GO:0019557,GO:0030407,GO:0030409,GO:0030412,GO:0030868,GO:0035999,GO:0070062	Golgi membrane|protein binding|folic acid binding|cytoplasm|endoplasmic reticulum|endoplasmic reticulum-Golgi intermediate compartment|Golgi apparatus|centriole|cytosol|plasma membrane|histidine catabolic process|folic acid-containing compound metabolic process|cytoskeleton organization|microtubule binding|histidine catabolic process to glutamate and formamide|histidine catabolic process to gluta…	hsa00340,hsa00670	Histidine metabolism|One carbon pool by folate
GAL3ST4	254.5942763650349	349.1505852053644	160.03796752470518	0.4586207060175398	-1.12463	5.614749165637026e-05	0.0023983929986664	Down	1.941186360435165	2.165449814523529	1.1563245969162848	3.1685949967236846	4.808350669894471	4.476187609084638	79690	galactose-3-O-sulfotransferase 4	GO:0001733,GO:0006790,GO:0007267,GO:0008146,GO:0009100,GO:0009101,GO:0009247,GO:0009311,GO:0016020,GO:0016021,GO:0030166,GO:0032580,GO:0050656,GO:0050694,GO:0050698,GO:0070062	galactosylceramide sulfotransferase activity|sulfur compound metabolic process|cell-cell signaling|sulfotransferase activity|glycoprotein metabolic process|glycoprotein biosynthetic process|glycolipid biosynthetic process|oligosaccharide metabolic process|membrane|integral component of membrane|proteoglycan biosynthetic process|Golgi cisterna membrane|3'-phosphoadenosine 5'-phosphosulfate binding…
GALNT12	1282.0286696173127	843.41816901222	1720.6391702224046	2.0399130164100123	1.0285076357902063	1.14023278912427e-08	3.2948256104557577e-06	Up	9.467026920563296	12.473372370776296	11.453359221754033	6.184730060271679	5.171515540366004	6.5830798462287055	79695	polypeptide N-acetylgalactosaminyltransferase 12	GO:0000139,GO:0004653,GO:0005794,GO:0016021,GO:0016266,GO:0018215,GO:0030246,GO:0046872	Golgi membrane|polypeptide N-acetylgalactosaminyltransferase activity|Golgi apparatus|integral component of membrane|O-glycan processing|protein phosphopantetheinylation|carbohydrate binding|metal ion binding	hsa00512,hsa00514	Mucin type O-glycan biosynthesis|Other types of O-glycan biosynthesis
GALNT9	84.92743530177559	129.84730076169774	40.007569841853375	0.307976255378261	-1.69911	3.51673859485147e-07	4.754695107552854e-05	Down	0.310686365352918	0.3800698269607069	0.293385649100037	1.0174784177625138	0.972380972277313	1.495992442857796	50614	polypeptide N-acetylgalactosaminyltransferase 9	GO:0000139,GO:0004653,GO:0005794,GO:0006493,GO:0016021,GO:0016266,GO:0018215,GO:0030246,GO:0046872	Golgi membrane|polypeptide N-acetylgalactosaminyltransferase activity|Golgi apparatus|protein O-linked glycosylation|integral component of membrane|O-glycan processing|protein phosphopantetheinylation|carbohydrate binding|metal ion binding	hsa00512,hsa00514	Mucin type O-glycan biosynthesis|Other types of O-glycan biosynthesis
GAP43	52.05264098452823	22.884546218652392	81.22073575040406	3.5421473914608184	1.8246242449823893	0.0017266451391497	0.0273021131069204	Up	0.2270486902684792	0.7273731734729622	0.8034767409420759	0.1268136660259055	0.2063070523809224	0.2181612902634782	2596	growth associated protein 43	GO:0001786,GO:0005515,GO:0005516,GO:0005737,GO:0005886,GO:0007205,GO:0009611,GO:0010001,GO:0014069,GO:0016198,GO:0030425,GO:0031103,GO:0031527,GO:0032584,GO:0035727,GO:0040008,GO:0042246,GO:0043204,GO:0045165,GO:0051489,GO:0098982,GO:0099150,GO:1901981	phosphatidylserine binding|protein binding|calmodulin binding|cytoplasm|plasma membrane|protein kinase C-activating G protein-coupled receptor signaling pathway|response to wounding|glial cell differentiation|postsynaptic density|axon choice point recognition|dendrite|axon regeneration|filopodium membrane|growth cone membrane|lysophosphatidic acid binding|regulation of growth|tissue regeneration|…
GAREM2	132.4303237381642	187.6687409159804	77.19190656034796	0.4120087977319143	-1.27925	0.0003021176896304	0.0081294181494058	Down	0.3722023288932958	0.3850417527482114	0.1550260511139994	0.6754955572658521	0.8332360976873943	0.8826407647775738	150946	GRB2 associated regulator of MAPK1 subtype 2
GARNL3	171.96386759900605	234.73991217944183	109.18782301857004	0.4659939128144041	-1.10162	3.88388462002312e-05	0.0018112913811797	Down	0.6065419250157947	0.5324422122735281	0.3383653328442189	1.196912397936537	0.9724363975493306	1.2667634764372542	84253	GTPase activating Rap/RanGAP domain like 3	GO:0005096,GO:0005737,GO:0051056,GO:0090630	GTPase activator activity|cytoplasm|regulation of small GTPase mediated signal transduction|activation of GTPase activity
GGT1	75.81065200223028	117.58310556566194	34.038198438798545	0.2904881047957479	-1.78345	5.273285815295697e-07	6.530454878992664e-05	Down	0.4594137736633396	0.2730226371653519	0.2551340050994188	1.015027053724506	1.2581323289784103	1.4254538617032042	2678	gamma-glutamyltransferase 1	GO:0000048,GO:0002682,GO:0002951,GO:0005515,GO:0005615,GO:0005886,GO:0006412,GO:0006508,GO:0006520,GO:0006536,GO:0006631,GO:0006691,GO:0006750,GO:0006751,GO:0006805,GO:0007283,GO:0016021,GO:0018215,GO:0019344,GO:0031179,GO:0031638,GO:0032355,GO:0032496,GO:0034612,GO:0036374,GO:0050727,GO:0070062,GO:0102953,GO:0103068,GO:1901750	peptidyltransferase activity|regulation of immune system process|leukotriene-C(4) hydrolase|protein binding|extracellular space|plasma membrane|translation|proteolysis|cellular amino acid metabolic process|glutamate metabolic process|fatty acid metabolic process|leukotriene metabolic process|glutathione biosynthetic process|glutathione catabolic process|xenobiotic metabolic process|spermatogenesi…	hsa00430,hsa00480,hsa00590	Taurine and hypotaurine metabolism|Glutathione metabolism|Arachidonic acid metabolism
GLDN	11.478558396330394	20.302006945187333	2.655109847473444	0.1324739938475759	-2.91622	0.0020848996377806	0.0305743313416207	Down	0.0128796556916934	0.0136074382492104	0	0.0522666047127603	0.0839802713224125	0.0787833516598309	342035	gliomedin	GO:0005581,GO:0005615,GO:0005886,GO:0009986,GO:0016021,GO:0030424,GO:0032528,GO:0034113,GO:0045162,GO:0086080	collagen trimer|extracellular space|plasma membrane|cell surface|integral component of membrane|axon|microvillus organization|heterotypic cell-cell adhesion|clustering of voltage-gated sodium channels|protein binding involved in heterotypic cell-cell adhesion
GLP2R	15.03517557945589	27.527304295777625	2.543046863134144	0.0946161399008548	-3.40177	0.0038365012923508	0.0449281088042874	Down	0.030824408657916	0	0	0.1334269359486629	0.1205921461447554	0.0942746562926031	9340	glucagon like peptide 2 receptor	GO:0004930,GO:0004967,GO:0005886,GO:0007166,GO:0007186,GO:0007188,GO:0008284,GO:0008528,GO:0016021,GO:0017046,GO:0071377	G protein-coupled receptor activity|glucagon receptor activity|plasma membrane|cell surface receptor signaling pathway|G protein-coupled receptor signaling pathway|adenylate cyclase-modulating G protein-coupled receptor signaling pathway|positive regulation of cell population proliferation|G protein-coupled peptide receptor activity|integral component of membrane|peptide hormone binding|cellular …	hsa04080	Neuroactive ligand-receptor interaction
GLRB	228.11341750290867	306.05728376118395	150.16955124463323	0.4914635580075014	-1.02484	3.805639866629741e-06	0.0003048027973615	Down	1.9566180853262911	1.6273540476011117	1.1524025063042382	3.5702304049203195	3.604784447569541	3.288266579132783	2743	glycine receptor beta	GO:0001964,GO:0004888,GO:0005254,GO:0005515,GO:0005737,GO:0005886,GO:0005887,GO:0006811,GO:0007165,GO:0007218,GO:0007268,GO:0007340,GO:0007399,GO:0007601,GO:0007628,GO:0016594,GO:0016933,GO:0016934,GO:0016935,GO:0030425,GO:0030594,GO:0034220,GO:0042391,GO:0043005,GO:0043200,GO:0044877,GO:0045202,GO:0045211,GO:0050877,GO:0060012,GO:0060013,GO:0060079,GO:0097112,GO:0098690,GO:0098982,GO:1902476,GO:…	startle response|transmembrane signaling receptor activity|chloride channel activity|protein binding|cytoplasm|plasma membrane|integral component of plasma membrane|ion transport|signal transduction|neuropeptide signaling pathway|chemical synaptic transmission|acrosome reaction|nervous system development|visual perception|adult walking behavior|glycine binding|extracellularly glycine-gated ion ch…	hsa04080	Neuroactive ligand-receptor interaction
GPAT3	77.30240722072907	16.12209673477201	138.48271770668617	8.580448076640634	3.101052988175681	0.0002697483496012	0.0075405899213341	Up	0.1535651255548061	0.193644313546457	1.6201447314106017	0.0643281288772435	0.0981923172385131	0.1001259987650025	84803	glycerol-3-phosphate acyltransferase 3	GO:0003841,GO:0004366,GO:0005783,GO:0005789,GO:0006072,GO:0006654,GO:0016021,GO:0016024,GO:0019432,GO:0032006,GO:0102420	1-acylglycerol-3-phosphate O-acyltransferase activity|glycerol-3-phosphate O-acyltransferase activity|endoplasmic reticulum|endoplasmic reticulum membrane|glycerol-3-phosphate metabolic process|phosphatidic acid biosynthetic process|integral component of membrane|CDP-diacylglycerol biosynthetic process|triglyceride biosynthetic process|regulation of TOR signaling|sn-1-glycerol-3-phosphate C16:0-D…	hsa00561,hsa00564	Glycerolipid metabolism|Glycerophospholipid metabolism
GPR137C	405.32850198619866	575.3312883342363	235.32571563816083	0.4094727871206575	-1.28816	3.469892524440047e-11	2.0454322453069188e-08	Down	1.4423525480278676	1.1782381323254527	0.9096277324896136	2.987599651369073	3.505912991626188	2.878945441894869	283554	G protein-coupled receptor 137C	GO:0005765,GO:0016021,GO:1904263	lysosomal membrane|integral component of membrane|positive regulation of TORC1 signaling
GPR155	191.2323909878428	260.9109361676209	121.55384580806457	0.4659790130588163	-1.10166	0.000587001296694	0.0129407943342186	Down	0.3814025711092453	0.5851596426661698	0.2550229492340643	0.7752259376521324	0.996486149241729	1.0725602919587762	151556	G protein-coupled receptor 155	GO:0003674,GO:0016021,GO:0035556,GO:0050890,GO:0055085,GO:0070062	molecular_function|integral component of membrane|intracellular signal transduction|cognition|transmembrane transport|extracellular exosome
GPR19	80.55225294557222	120.94914036219878	40.155365528945616	0.3323941217636795	-1.58903	8.68730647163328e-07	9.84806426711228e-05	Down	0.1577725358747696	0.1825627067426124	0.1155408597307608	0.5122021870454004	0.4114948625073417	0.5674568134257061	2842	G protein-coupled receptor 19	GO:0004930,GO:0005887,GO:0005929,GO:0007186	G protein-coupled receptor activity|integral component of plasma membrane|cilium|G protein-coupled receptor signaling pathway
GPRIN2	91.6231448574546	135.9508501338695	47.29543958103963	0.3491244687115305	-1.51819	0.0005783179056919	0.0128936020819712	Down	0.1647111745540319	0.0751931378382031	0.0542055328158362	0.2618627801997491	0.2609372971106177	0.3850529034879704	9721	G protein regulated inducer of neurite outgrowth 2	GO:0005515,GO:0005886,GO:0031175	protein binding|plasma membrane|neuron projection development
GPX3	52.34190845492085	73.20146418804362	31.48235272179801	0.4310890329208662	-1.21394	0.0019164451511086	0.028987220327476	Down	0.6080303714575513	0.5578632276095039	0.3609080605405889	1.1601262322132946	1.0683527031543227	1.617065593551345	2878	glutathione peroxidase 3	GO:0004601,GO:0004602,GO:0005515,GO:0005576,GO:0005615,GO:0006982,GO:0008134,GO:0008430,GO:0034599,GO:0042744,GO:0042802,GO:0055114,GO:0070062,GO:0098869	peroxidase activity|glutathione peroxidase activity|protein binding|extracellular region|extracellular space|response to lipid hydroperoxide|transcription factor binding|selenium binding|cellular response to oxidative stress|hydrogen peroxide catabolic process|identical protein binding|oxidation-reduction process|extracellular exosome|cellular oxidant detoxification	hsa00480,hsa00590,hsa04918,hsa05014,hsa05016,hsa05022	Glutathione metabolism|Arachidonic acid metabolism|Thyroid hormone synthesis|Amyotrophic lateral sclerosis|Huntington disease|Pathways of neurodegeneration - multiple diseases
GRAP	3.8935804041453945	7.7871608082907855	0	0.0242263477564334	-5.36728	0.0026020211120351	0.0354071884838989	Down	0	0	0	0.1277744964305912	0.0958084785509213	0.1116516749968735	10750	GRB2 related adaptor protein	GO:0005515,GO:0005737,GO:0005829,GO:0007265,GO:0007267,GO:0007605,GO:0016020,GO:0098793	protein binding|cytoplasm|cytosol|Ras protein signal transduction|cell-cell signaling|sensory perception of sound|membrane|presynapse
GREB1	91.32680942702756	138.33646889669674	44.31714995735834	0.3210166733452882	-1.63928	0.0004061984739257	0.0100270467508279	Down	0.1065033769407962	0.0852985533404866	0.0405071556994565	0.1412778408359142	0.3082429401472307	0.3325871240916551	9687	growth regulating estrogen receptor binding 1	GO:0005654,GO:0007275,GO:0016021,GO:0070062	nucleoplasm|multicellular organism development|integral component of membrane|extracellular exosome
GRIA1	10.883379717218618	20.4219969241915	1.344762510245732	0.066527415896162	-3.90991	0.0001492576763396	0.0049652604429285	Down	0.0087741977378231	0.0046349978897647	0.0044978984531016	0.1281828589927748	0.1052684578460249	0.0606712760432968	2890	glutamate ionotropic receptor AMPA type subunit 1	GO:0000139,GO:0001540,GO:0004971,GO:0005515,GO:0005789,GO:0005886,GO:0006888,GO:0007165,GO:0007268,GO:0007616,GO:0008066,GO:0009986,GO:0012507,GO:0014069,GO:0015276,GO:0030165,GO:0030425,GO:0030666,GO:0030672,GO:0031623,GO:0031901,GO:0032281,GO:0032591,GO:0033116,GO:0034220,GO:0035235,GO:0038023,GO:0043025,GO:0043197,GO:0044308,GO:0044309,GO:0048208,GO:0055037,GO:0055038,GO:0060076,GO:0060078,GO:…	Golgi membrane|amyloid-beta binding|AMPA glutamate receptor activity|protein binding|endoplasmic reticulum membrane|plasma membrane|endoplasmic reticulum to Golgi vesicle-mediated transport|signal transduction|chemical synaptic transmission|long-term memory|glutamate receptor activity|cell surface|ER to Golgi transport vesicle membrane|postsynaptic density|ligand-gated ion channel activity|PDZ do…	hsa04024,hsa04080,hsa04713,hsa04720,hsa04723,hsa04724,hsa04728,hsa04730,hsa05014,hsa05016,hsa05017,hsa05022,hsa05031,hsa05033	cAMP signaling pathway|Neuroactive ligand-receptor interaction|Circadian entrainment|Long-term potentiation|Retrograde endocannabinoid signaling|Glutamatergic synapse|Dopaminergic synapse|Long-term depression|Amyotrophic lateral sclerosis|Huntington disease|Spinocerebellar ataxia|Pathways of neurodegeneration - multiple diseases|Amphetamine addiction|Nicotine addiction
GRIN2C	12.391407988159392	20.32939276292633	4.4534232133924485	0.2186256736626734	-2.19347	0.0042270137392895	0.0475886183925973	Down	0.0123901675893962	0.0163628636904104	0.0127030908806123	0.0737443306398566	0.0904832567027228	0.0428373795816389	2905	glutamate ionotropic receptor NMDA type subunit 2C	GO:0004972,GO:0005515,GO:0005886,GO:0005887,GO:0007215,GO:0007420,GO:0009611,GO:0015276,GO:0017146,GO:0019722,GO:0022849,GO:0033058,GO:0035235,GO:0038023,GO:0042177,GO:0048167,GO:0050885,GO:0060079,GO:0060291,GO:0097553,GO:0098839,GO:0098976,GO:0098978,GO:1903539,GO:1904315	NMDA glutamate receptor activity|protein binding|plasma membrane|integral component of plasma membrane|glutamate receptor signaling pathway|brain development|response to wounding|ligand-gated ion channel activity|NMDA selective glutamate receptor complex|calcium-mediated signaling|glutamate-gated calcium ion channel activity|directional locomotion|ionotropic glutamate receptor signaling pathway|s…	hsa04020,hsa04024,hsa04080,hsa04713,hsa04720,hsa04724,hsa05010,hsa05014,hsa05017,hsa05020,hsa05022,hsa05030,hsa05031,hsa05033,hsa05034	Calcium signaling pathway|cAMP signaling pathway|Neuroactive ligand-receptor interaction|Circadian entrainment|Long-term potentiation|Glutamatergic synapse|Alzheimer disease|Amyotrophic lateral sclerosis|Spinocerebellar ataxia|Prion disease|Pathways of neurodegeneration - multiple diseases|Cocaine addiction|Amphetamine addiction|Nicotine addiction|Alcoholism
GRIN2D	88.85072029653674	125.945077863091	51.75636272998239	0.4118564176765816	-1.27979	0.0019327375632244	0.0290937216233284	Down	0.3312919962805949	0.2397343175104512	0.1442387672549785	0.4272638053602718	0.5870874161561241	0.8641785246865201	2906	glutamate ionotropic receptor NMDA type subunit 2D	GO:0001964,GO:0004970,GO:0004972,GO:0005515,GO:0005886,GO:0005887,GO:0007420,GO:0008344,GO:0015276,GO:0017146,GO:0019722,GO:0022849,GO:0035235,GO:0038023,GO:0048167,GO:0051930,GO:0060079,GO:0060291,GO:0097553,GO:0098839,GO:0098976	startle response|ionotropic glutamate receptor activity|NMDA glutamate receptor activity|protein binding|plasma membrane|integral component of plasma membrane|brain development|adult locomotory behavior|ligand-gated ion channel activity|NMDA selective glutamate receptor complex|calcium-mediated signaling|glutamate-gated calcium ion channel activity|ionotropic glutamate receptor signaling pathway|…	hsa04020,hsa04024,hsa04080,hsa04713,hsa04720,hsa04724,hsa05010,hsa05014,hsa05017,hsa05020,hsa05022,hsa05030,hsa05031,hsa05033,hsa05034	Calcium signaling pathway|cAMP signaling pathway|Neuroactive ligand-receptor interaction|Circadian entrainment|Long-term potentiation|Glutamatergic synapse|Alzheimer disease|Amyotrophic lateral sclerosis|Spinocerebellar ataxia|Prion disease|Pathways of neurodegeneration - multiple diseases|Cocaine addiction|Amphetamine addiction|Nicotine addiction|Alcoholism
GRIN3B	169.55361547112503	238.00650810139825	101.10072284085172	0.4252629639868939	-1.23357	4.027526310525186e-07	5.161187412018233e-05	Down	0.7813613434862563	0.7685812874747767	0.5110435089031489	1.4942957494066562	1.8762823635225363	1.8989	116444	glutamate ionotropic receptor NMDA type subunit 3B	GO:0004972,GO:0005261,GO:0005262,GO:0005886,GO:0015276,GO:0016594,GO:0017146,GO:0030594,GO:0035235,GO:0038023,GO:0042165,GO:0043025,GO:0045211,GO:0051205,GO:0051924,GO:0070588	NMDA glutamate receptor activity|cation channel activity|calcium channel activity|plasma membrane|ligand-gated ion channel activity|glycine binding|NMDA selective glutamate receptor complex|neurotransmitter receptor activity|ionotropic glutamate receptor signaling pathway|signaling receptor activity|neurotransmitter binding|neuronal cell body|postsynaptic membrane|protein insertion into membrane|…	hsa04024,hsa04080,hsa04724,hsa05017,hsa05020,hsa05030,hsa05031,hsa05033,hsa05034	cAMP signaling pathway|Neuroactive ligand-receptor interaction|Glutamatergic synapse|Spinocerebellar ataxia|Prion disease|Cocaine addiction|Amphetamine addiction|Nicotine addiction|Alcoholism
GUCY2D	4.838764054391702	9.359647250891634	0.3178808578917679	0.0392373462412179	-4.67163	0.0035731744356039	0.0432228382738784	Down	0.0038467998194217	0	0	0.0333026153922013	0.0441453815624009	0.0409224797001815	3000	guanylate cyclase 2D, retinal	GO:0001653,GO:0001750,GO:0004383,GO:0004672,GO:0005515,GO:0005524,GO:0005525,GO:0005640,GO:0005789,GO:0005886,GO:0005887,GO:0006182,GO:0006468,GO:0007165,GO:0007168,GO:0007601,GO:0022400,GO:0035556,GO:0038023,GO:0042622,GO:0042803,GO:0097381	peptide receptor activity|photoreceptor outer segment|guanylate cyclase activity|protein kinase activity|protein binding|ATP binding|GTP binding|nuclear outer membrane|endoplasmic reticulum membrane|plasma membrane|integral component of plasma membrane|cGMP biosynthetic process|protein phosphorylation|signal transduction|receptor guanylyl cyclase signaling pathway|visual perception|regulation of …	hsa00230,hsa04740,hsa04744	Purine metabolism|Olfactory transduction|Phototransduction
H4C4	3.852076670626933	0	7.704153341253865	43.0510623110146	5.427976932321879	0.0038072986063902	0.0448221167038389	Up	0.2588714915700166	0.4102490688037408	0.7962284755440919	0	0	0	8360	H4 clustered histone 4	GO:0000183,GO:0000228,GO:0000781,GO:0000786,GO:0003677,GO:0003723,GO:0005515,GO:0005576,GO:0005634,GO:0005654,GO:0006303,GO:0006334,GO:0006335,GO:0006336,GO:0006352,GO:0016020,GO:0016233,GO:0019904,GO:0032200,GO:0032991,GO:0034080,GO:0044267,GO:0045652,GO:0045653,GO:0045814,GO:0046982,GO:0060964,GO:0070062	rDNA heterochromatin assembly|nuclear chromosome|chromosome, telomeric region|nucleosome|DNA binding|RNA binding|protein binding|extracellular region|nucleus|nucleoplasm|double-strand break repair via nonhomologous end joining|nucleosome assembly|DNA replication-dependent nucleosome assembly|DNA replication-independent nucleosome assembly|DNA-templated transcription, initiation|membrane|telomere …	hsa05034,hsa05203,hsa05322	Alcoholism|Viral carcinogenesis|Systemic lupus erythematosus
HAP1	178.4196359410114	240.2574306240461	116.58184125797663	0.4851358746228346	-1.04354	0.0001061379414397	0.0039103871074957	Down	0.7744562267789613	0.6293984114812987	0.6840750813186792	1.1281850491904648	1.9142437724545889	1.6667544644262609	9001	huntingtin associated protein 1	GO:0005102,GO:0005515,GO:0005730,GO:0005739,GO:0005764,GO:0005769,GO:0005776,GO:0005783,GO:0005813,GO:0005814,GO:0005829,GO:0005856,GO:0006605,GO:0006887,GO:0006914,GO:0007268,GO:0007420,GO:0008021,GO:0008089,GO:0008090,GO:0008104,GO:0015629,GO:0016234,GO:0017022,GO:0017157,GO:0021549,GO:0021979,GO:0022008,GO:0030030,GO:0030425,GO:0030426,GO:0031410,GO:0031587,GO:0032230,GO:0032901,GO:0043197,GO:…	signaling receptor binding|protein binding|nucleolus|mitochondrion|lysosome|early endosome|autophagosome|endoplasmic reticulum|centrosome|centriole|cytosol|cytoskeleton|protein targeting|exocytosis|autophagy|chemical synaptic transmission|brain development|synaptic vesicle|anterograde axonal transport|retrograde axonal transport|protein localization|actin cytoskeleton|inclusion body|myosin bindin…	hsa04727,hsa05014,hsa05016,hsa05022	GABAergic synapse|Amyotrophic lateral sclerosis|Huntington disease|Pathways of neurodegeneration - multiple diseases
HAS2	629.6559912099375	16.808603371464628	1242.5033790484106	73.91574794993774	6.2078098620853535	0.0001534139803617	0.0050129974026403	Up	0.3075625327320657	2.040634342160494	19.418037596476108	0.0199697876496867	0.051338882846154	0.2682931817701996	3037	hyaluronan synthase 2	GO:0001570,GO:0001822,GO:0005515,GO:0005887,GO:0008284,GO:0010838,GO:0014911,GO:0030213,GO:0030335,GO:0031410,GO:0035810,GO:0036120,GO:0036302,GO:0042802,GO:0044849,GO:0044853,GO:0045226,GO:0050501,GO:0051549,GO:0060349,GO:0070295,GO:0071347,GO:0071356,GO:0071498,GO:0085029,GO:0090500,GO:1900026,GO:1900127,GO:1900625,GO:1901201	vasculogenesis|kidney development|protein binding|integral component of plasma membrane|positive regulation of cell population proliferation|positive regulation of keratinocyte proliferation|positive regulation of smooth muscle cell migration|hyaluronan biosynthetic process|positive regulation of cell migration|cytoplasmic vesicle|positive regulation of urine volume|cellular response to platelet-…
HCRTR1	43.14179227348716	79.22667424563545	7.05691030133886	0.0896044532177798	-3.48029	1.0272073853401297e-07	1.8238500286454808e-05	Down	0.0726751731819691	0.1151726748365778	0.0093138301301599	0.717641782576459	1.0804233025303478	0.5701779982468345	3061	hypocretin receptor 1	GO:0004930,GO:0005515,GO:0005886,GO:0005887,GO:0007186,GO:0007218,GO:0007268,GO:0007631,GO:0016499,GO:0017046,GO:0045202,GO:0051480,GO:0070374	G protein-coupled receptor activity|protein binding|plasma membrane|integral component of plasma membrane|G protein-coupled receptor signaling pathway|neuropeptide signaling pathway|chemical synaptic transmission|feeding behavior|orexin receptor activity|peptide hormone binding|synapse|regulation of cytosolic calcium ion concentration|positive regulation of ERK1 and ERK2 cascade	hsa04080	Neuroactive ligand-receptor interaction
HES2	9.752149244241632	17.070223406780716	2.434075081702541	0.1412236880019728	-2.82395	0.0041137692114017	0.0468853165511931	Down	0.0122389970791549	0.0064652891728416	0.0250962048838001	0.0596001170586615	0.1213004575928605	0.1627489514120312	54626	hes family bHLH transcription factor 2	GO:0000122,GO:0000785,GO:0000978,GO:0000981,GO:0001227,GO:0005634,GO:0006357,GO:0008134,GO:0009952,GO:0046983,GO:0050767,GO:1990837	negative regulation of transcription by RNA polymerase II|chromatin|RNA polymerase II cis-regulatory region sequence-specific DNA binding|DNA-binding transcription factor activity, RNA polymerase II-specific|DNA-binding transcription repressor activity, RNA polymerase II-specific|nucleus|regulation of transcription by RNA polymerase II|transcription factor binding|anterior/posterior pattern speci…	hsa05165	Human papillomavirus infection
HES7	58.96510832251987	88.31675250899309	29.613464136046577	0.335563439518404	-1.57534	0.000420895834447	0.0102601265649664	Down	0.3752705435349521	0.1565035731994581	0.3442484719142101	1.0473111402496322	0.7211936969300704	1.0925883713060205	84667	hes family bHLH transcription factor 7	GO:0000122,GO:0000785,GO:0000978,GO:0000981,GO:0001501,GO:0001756,GO:0003677,GO:0005515,GO:0005634,GO:0006357,GO:0007219,GO:0007498,GO:0008134,GO:0009952,GO:0036342,GO:0046983,GO:0048511,GO:0050767,GO:1990837	negative regulation of transcription by RNA polymerase II|chromatin|RNA polymerase II cis-regulatory region sequence-specific DNA binding|DNA-binding transcription factor activity, RNA polymerase II-specific|skeletal system development|somitogenesis|DNA binding|protein binding|nucleus|regulation of transcription by RNA polymerase II|Notch signaling pathway|mesoderm development|transcription facto…	hsa05165	Human papillomavirus infection
HID1	115.3671869705174	187.8888390264184	42.84553491461634	0.2286835571178779	-2.12858	4.773597665605567e-06	0.0003683167999896	Down	0.4665848586310101	0.4678846262766738	0.1054032995597204	1.6260017111974572	1.71606987415404	1.5395438891207769	283987	HID1 domain containing	GO:0000138,GO:0005515,GO:0005737,GO:0005794,GO:0005797,GO:0005829,GO:0005881,GO:0016020,GO:0070062,GO:0090498	Golgi trans cisterna|protein binding|cytoplasm|Golgi apparatus|Golgi medial cisterna|cytosol|cytoplasmic microtubule|membrane|extracellular exosome|extrinsic component of Golgi membrane
HLA-DMA	160.21374064721687	270.5806114272102	49.84686986722341	0.1842045684707291	-2.44062	4.3538282187663373e-14	6.416236645995949e-11	Down	1.026071380927909	1.7899445876305942	0.7828730116359108	6.249039253306061	7.841744273710357	7.1330914798894645	3108	major histocompatibility complex, class II, DM alpha	GO:0002250,GO:0002503,GO:0005515,GO:0005765,GO:0009986,GO:0016020,GO:0016021,GO:0019886,GO:0023026,GO:0031902,GO:0042613,GO:0043231	adaptive immune response|peptide antigen assembly with MHC class II protein complex|protein binding|lysosomal membrane|cell surface|membrane|integral component of membrane|antigen processing and presentation of exogenous peptide antigen via MHC class II|MHC class II protein complex binding|late endosome membrane|MHC class II protein complex|intracellular membrane-bounded organelle	hsa04145,hsa04514,hsa04612,hsa04640,hsa04658,hsa04659,hsa04672,hsa04940,hsa05140,hsa05145,hsa05150,hsa05152,hsa05164,hsa05166,hsa05168,hsa05169,hsa05310,hsa05320,hsa05321,hsa05322,hsa05323,hsa05330,hsa05332,hsa05416	Phagosome|Cell adhesion molecules|Antigen processing and presentation|Hematopoietic cell lineage|Th1 and Th2 cell differentiation|Th17 cell differentiation|Intestinal immune network for IgA production|Type I diabetes mellitus|Leishmaniasis|Toxoplasmosis|Staphylococcus aureus infection|Tuberculosis|Influenza A|Human T-cell leukemia virus 1 infection|Herpes simplex virus 1 infection|Epstein-Barr vi…
HLF	27.49318546976201	45.98576962352593	9.000601315998066	0.1967789802896611	-2.34535	0.0025884206257791	0.0352872847013013	Down	0.0762086880691897	0.0094723487296841	0.0367686576881252	0.1503855212945356	0.1496575202940483	0.3767428425062089	3131	HLF transcription factor, PAR bZIP family member	GO:0000785,GO:0000978,GO:0000981,GO:0001228,GO:0003677,GO:0003690,GO:0005634,GO:0005654,GO:0006357,GO:0007275,GO:0035914,GO:0043565,GO:0045944,GO:0048511,GO:1990837	chromatin|RNA polymerase II cis-regulatory region sequence-specific DNA binding|DNA-binding transcription factor activity, RNA polymerase II-specific|DNA-binding transcription activator activity, RNA polymerase II-specific|DNA binding|double-stranded DNA binding|nucleus|nucleoplasm|regulation of transcription by RNA polymerase II|multicellular organism development|skeletal muscle cell differentia…
HMGA1	36693.07754784095	18190.16186676672	55195.99322891517	3.0343841695907496	1.6014037502115377	0.0037775747247645	0.0447149547942614	Up	288.25432049202146	675.5153103222375	1097.6955024354554	231.843655010076	220.7797132923424	306.55197062328733	3159	high mobility group AT-hook 1	GO:0000987,GO:0003677,GO:0003680,GO:0003682,GO:0003712,GO:0003713,GO:0005515,GO:0005634,GO:0005654,GO:0005667,GO:0005829,GO:0005925,GO:0006268,GO:0006337,GO:0006355,GO:0008134,GO:0008285,GO:0009615,GO:0019899,GO:0030374,GO:0030527,GO:0031936,GO:0035985,GO:0035986,GO:0042974,GO:0042975,GO:0045892,GO:0045893,GO:0045944,GO:0046965,GO:0051169,GO:0075713,GO:0090402,GO:0090575,GO:2000774	cis-regulatory region sequence-specific DNA binding|DNA binding|minor groove of adenine-thymine-rich DNA binding|chromatin binding|transcription coregulator activity|transcription coactivator activity|protein binding|nucleus|nucleoplasm|transcription regulator complex|cytosol|focal adhesion|DNA unwinding involved in DNA replication|nucleosome disassembly|regulation of transcription, DNA-templated…
HMGA2	1187.9440528759512	321.03450268536614	2054.853603066536	6.4005191633625484	2.678188930742522	0.0035240637547069	0.0429207665728231	Up	1.6263168012548217	6.022840275884677	17.935477669218052	1.4107327388818631	1.4138941753819567	1.711777469900104	8091	high mobility group AT-hook 2	GO:0000122,GO:0000228,GO:0000976,GO:0001837,GO:0002062,GO:0003131,GO:0003680,GO:0003712,GO:0003714,GO:0003906,GO:0005515,GO:0005634,GO:0005654,GO:0006284,GO:0006325,GO:0006355,GO:0007095,GO:0007275,GO:0008134,GO:0008301,GO:0009615,GO:0010564,GO:0010628,GO:0030261,GO:0031052,GO:0031492,GO:0031507,GO:0032993,GO:0035497,GO:0035500,GO:0035501,GO:0035978,GO:0035985,GO:0035986,GO:0035987,GO:0035988,GO:…	negative regulation of transcription by RNA polymerase II|nuclear chromosome|transcription regulatory region sequence-specific DNA binding|epithelial to mesenchymal transition|chondrocyte differentiation|mesodermal-endodermal cell signaling|minor groove of adenine-thymine-rich DNA binding|transcription coregulator activity|transcription corepressor activity|DNA-(apurinic or apyrimidinic site) end…	hsa05202,hsa05206	Transcriptional misregulation in cancer|MicroRNAs in cancer
HNF4G	18.494339533791003	29.58388146797596	7.40479759960603	0.2517340825449489	-1.99003	0.0024930806884488	0.0344918001863532	Down	0.0577136050155845	0.0277158141768771	0.0322752037461546	0.187364895590704	0.1094733772217326	0.2120955073416771	3174	hepatocyte nuclear factor 4 gamma	GO:0000785,GO:0000978,GO:0000981,GO:0001228,GO:0003700,GO:0004879,GO:0005654,GO:0005829,GO:0006357,GO:0006367,GO:0008270,GO:0030154,GO:0030522,GO:0045171,GO:0045944,GO:0048856,GO:0072686	chromatin|RNA polymerase II cis-regulatory region sequence-specific DNA binding|DNA-binding transcription factor activity, RNA polymerase II-specific|DNA-binding transcription activator activity, RNA polymerase II-specific|DNA-binding transcription factor activity|nuclear receptor activity|nucleoplasm|cytosol|regulation of transcription by RNA polymerase II|transcription initiation from RNA polym…	hsa04950	Maturity onset diabetes of the young	ThyrH_rcpt
HOGA1	92.54352061983722	150.4958107936119	34.59123044606253	0.2308408625510751	-2.11503	5.466715921101847e-06	0.0004131435514321	Down	0.6514985541836321	0.2708114246157371	0.20805082709668	1.6411970718159152	2.339892571980732	1.3066034980438797	112817	4-hydroxy-2-oxoglutarate aldolase 1	GO:0005515,GO:0005739,GO:0005759,GO:0008700,GO:0009436,GO:0019470,GO:0033609,GO:0042803,GO:0042866,GO:0046487	protein binding|mitochondrion|mitochondrial matrix|4-hydroxy-2-oxoglutarate aldolase activity|glyoxylate catabolic process|4-hydroxyproline catabolic process|oxalate metabolic process|protein homodimerization activity|pyruvate biosynthetic process|glyoxylate metabolic process	hsa00330,hsa00630	Arginine and proline metabolism|Glyoxylate and dicarboxylate metabolism
HPD	77.34992908057326	120.92329206695224	33.77656609419423	0.2805668923735918	-1.83358	0.0003453119766855	0.0088959163229763	Down	0.8882177415865973	0.2274927756833953	0.275954657416812	1.776740928006529	1.909446169014853	1.6607178449225373	3242	4-hydroxyphenylpyruvate dioxygenase	GO:0000139,GO:0003868,GO:0005789,GO:0005829,GO:0006559,GO:0006572,GO:0046872,GO:0055114,GO:0070062	Golgi membrane|4-hydroxyphenylpyruvate dioxygenase activity|endoplasmic reticulum membrane|cytosol|L-phenylalanine catabolic process|tyrosine catabolic process|metal ion binding|oxidation-reduction process|extracellular exosome	hsa00130,hsa00350,hsa00360	Ubiquinone and other terpenoid-quinone biosynthesis|Tyrosine metabolism|Phenylalanine metabolism
HR	616.2208351944637	860.0826335757608	372.3590368131661	0.4332146146257998	-1.20685	0.0001353491351361	0.0046279355092845	Down	2.5388440842359423	2.164667145393856	0.9234689084006478	5.366302557491533	4.553866067412368	4.053887998534491	55806	HR lysine demethylase and nuclear receptor corepressor	GO:0000118,GO:0000785,GO:0003712,GO:0005515,GO:0005654,GO:0006357,GO:0016491,GO:0031490,GO:0032454,GO:0033169,GO:0046872,GO:0055114	histone deacetylase complex|chromatin|transcription coregulator activity|protein binding|nucleoplasm|regulation of transcription by RNA polymerase II|oxidoreductase activity|chromatin DNA binding|histone demethylase activity (H3-K9 specific)|histone H3-K9 demethylation|metal ion binding|oxidation-reduction process
HSF2BP	53.4011142938699	73.67067571684994	33.13155287088985	0.4485800942559615	-1.15656	0.0027037611927571	0.0362890060998739	Down	0.0603572649904458	0.0784834889674089	0.0904423889221348	0.2059960175060996	0.1501553796461613	0.2049729971204286	11077	heat shock transcription factor 2 binding protein	GO:0005515,GO:0005694,GO:0005829,GO:0006366,GO:0007141,GO:0007283,GO:1990918	protein binding|chromosome|cytosol|transcription by RNA polymerase II|male meiosis I|spermatogenesis|double-strand break repair involved in meiotic recombination
HYAL1	51.45423188512935	78.80797479918013	24.10048897107853	0.3068858634093528	-1.70423	0.0019155860469921	0.028987220327476	Down	0.2861313136959484	0.293138962283524	0.0622274082865105	0.7600203757101525	0.8864832363794023	0.5995524203414229	3373	hyaluronidase 1	GO:0000302,GO:0001618,GO:0004415,GO:0005615,GO:0005737,GO:0005764,GO:0005975,GO:0006954,GO:0008134,GO:0009615,GO:0010634,GO:0030207,GO:0030212,GO:0030213,GO:0030214,GO:0030307,GO:0030308,GO:0031410,GO:0036117,GO:0036120,GO:0043202,GO:0044344,GO:0045766,GO:0045785,GO:0045927,GO:0046677,GO:0046718,GO:0050501,GO:0050679,GO:0051216,GO:0060272,GO:0070062,GO:0071347,GO:0071356,GO:0071467,GO:0071493,GO:…	response to reactive oxygen species|virus receptor activity|hyalurononglucosaminidase activity|extracellular space|cytoplasm|lysosome|carbohydrate metabolic process|inflammatory response|transcription factor binding|response to virus|positive regulation of epithelial cell migration|chondroitin sulfate catabolic process|hyaluronan metabolic process|hyaluronan biosynthetic process|hyaluronan catabo…	hsa00531,hsa04142	Glycosaminoglycan degradation|Lysosome
IFI27	278.07978843284343	457.6160172715703	98.54355959411627	0.2153470533190148	-2.21526	0.0001984077325306	0.0060163266549478	Down	3.426230123346594	4.210827238378342	2.7600274603003485	4.729216914358345	10.723357540332072	37.11789591722472	3429	interferon alpha inducible protein 27	GO:0000122,GO:0001102,GO:0003674,GO:0005515,GO:0005521,GO:0005635,GO:0005637,GO:0005739,GO:0005741,GO:0005789,GO:0006915,GO:0016021,GO:0016032,GO:0031966,GO:0042802,GO:0043161,GO:0044827,GO:0045087,GO:0046825,GO:0051607,GO:0060337,GO:0070936,GO:0097190,GO:0097191	negative regulation of transcription by RNA polymerase II|RNA polymerase II activating transcription factor binding|molecular_function|protein binding|lamin binding|nuclear envelope|nuclear inner membrane|mitochondrion|mitochondrial outer membrane|endoplasmic reticulum membrane|apoptotic process|integral component of membrane|viral process|mitochondrial membrane|identical protein binding|proteaso…
IFITM1	8005.278438539563	10902.282015362927	5108.27486171619	0.4685655681460954	-1.09368	0.0007591006811553	0.0154942752606462	Down	258.04091324021505	222.42050412496943	125.9342213044998	307.33702492145835	375.9243583640608	715.0681382206952	8519	interferon induced transmembrane protein 1	GO:0001503,GO:0005515,GO:0005886,GO:0007166,GO:0008285,GO:0009615,GO:0016020,GO:0016021,GO:0030336,GO:0032991,GO:0034341,GO:0035455,GO:0035456,GO:0045071,GO:0045669,GO:0046597,GO:0050776,GO:0051607,GO:0060337	ossification|protein binding|plasma membrane|cell surface receptor signaling pathway|negative regulation of cell population proliferation|response to virus|membrane|integral component of membrane|negative regulation of cell migration|protein-containing complex|response to interferon-gamma|response to interferon-alpha|response to interferon-beta|negative regulation of viral genome replication|posi…	hsa04662	B cell receptor signaling pathway
IGDCC4	15.22903431130525	26.49702017055195	3.961048452058536	0.1513155372088084	-2.72437	0.0023951836441006	0.0337243028740578	Down	0.0298327741214517	0.0078796289547186	0.0076465559919042	0.0564963585399583	0.081698851312224	0.186450634561908	57722	immunoglobulin superfamily DCC subclass member 4	GO:0005886,GO:0016021	plasma membrane|integral component of membrane
IGFBP3	10737.13211071713	6876.085723559798	14598.178497874453	2.1230175817136088	1.0861163189333534	1.7772661057666158e-10	9.031576069200903e-08	Up	137.77192929547292	148.78267473613673	147.4105098550766	85.2297279358251	80.2843733156168	58.359282327641786	3486	insulin like growth factor binding protein 3	GO:0001558,GO:0001649,GO:0001933,GO:0001968,GO:0005515,GO:0005520,GO:0005576,GO:0005615,GO:0005634,GO:0005788,GO:0006468,GO:0006915,GO:0008160,GO:0008285,GO:0009968,GO:0010906,GO:0014912,GO:0016942,GO:0031994,GO:0031995,GO:0042567,GO:0042981,GO:0043065,GO:0043410,GO:0043567,GO:0043568,GO:0043666,GO:0043687,GO:0044267,GO:0044342,GO:0045663,GO:0046872,GO:0048662	regulation of cell growth|osteoblast differentiation|negative regulation of protein phosphorylation|fibronectin binding|protein binding|insulin-like growth factor binding|extracellular region|extracellular space|nucleus|endoplasmic reticulum lumen|protein phosphorylation|apoptotic process|protein tyrosine phosphatase activator activity|negative regulation of cell population proliferation|negative…	hsa04115,hsa04218,hsa04935,hsa05202	p53 signaling pathway|Cellular senescence|Growth hormone synthesis, secretion and action|Transcriptional misregulation in cancer
IL12RB1	12.642798196856369	22.35142959400815	2.9341667997045717	0.1340376079507663	-2.89929	0.0015292573066502	0.0250427829188949	Down	0.0453025110247529	0.0068374844800623	0.0066352372962007	0.1750866410973362	0.1552905662269523	0.144579222325356	3594	interleukin 12 receptor subunit beta 1	GO:0001916,GO:0002230,GO:0002827,GO:0004896,GO:0005143,GO:0005886,GO:0007165,GO:0009897,GO:0016517,GO:0019221,GO:0019955,GO:0032729,GO:0035722,GO:0038155,GO:0042019,GO:0042020,GO:0042022,GO:0042104,GO:0043235,GO:0043382,GO:0071346,GO:0072536,GO:2000318,GO:2000330	positive regulation of T cell mediated cytotoxicity|positive regulation of defense response to virus by host|positive regulation of T-helper 1 type immune response|cytokine receptor activity|interleukin-12 receptor binding|plasma membrane|signal transduction|external side of plasma membrane|interleukin-12 receptor activity|cytokine-mediated signaling pathway|cytokine binding|positive regulation o…	hsa04060,hsa04630,hsa04658,hsa04659,hsa05200,hsa05321	Cytokine-cytokine receptor interaction|JAK-STAT signaling pathway|Th1 and Th2 cell differentiation|Th17 cell differentiation|Pathways in cancer|Inflammatory bowel disease
IL13RA2	37.036693525899565	6.138089713288237	67.93529733851085	11.05316241101938	3.4663872918308747	0.0007131412300315	0.0149177414844377	Up	0.1949275244819071	0.7207975978421479	2.897833269084393	0.0421882907995375	0.0813441193078076	0.2695745411639761	3598	interleukin 13 receptor subunit alpha 2	GO:0002638,GO:0004896,GO:0005515,GO:0005576,GO:0005615,GO:0009897,GO:0016021,GO:0016064,GO:0019221,GO:0019955,GO:0043235,GO:0043305	negative regulation of immunoglobulin production|cytokine receptor activity|protein binding|extracellular region|extracellular space|external side of plasma membrane|integral component of membrane|immunoglobulin mediated immune response|cytokine-mediated signaling pathway|cytokine binding|receptor complex|negative regulation of mast cell degranulation	hsa04060,hsa04630	Cytokine-cytokine receptor interaction|JAK-STAT signaling pathway
IL32	304.5940123435178	412.2438296116405	196.9441950753949	0.4777735509587678	-1.0656	5.517298334753738e-07	6.775702129938819e-05	Down	5.988625315445647	5.587882836833785	5.020923930413724	12.53725552530548	15.327300592212842	10.062187916322316	9235	interleukin 32	GO:0005125,GO:0005515,GO:0005615,GO:0005829,GO:0006952,GO:0006955,GO:0007155,GO:0016020,GO:0019221	cytokine activity|protein binding|extracellular space|cytosol|defense response|immune response|cell adhesion|membrane|cytokine-mediated signaling pathway	hsa04060	Cytokine-cytokine receptor interaction
IL33	257.0453490208985	55.00097726414956	459.0897207776474	8.345949532374194	3.0610761967079925	0.0038068357290544	0.0448221167038389	Up	0.3170754931733685	2.843539099787308	6.6453111509592055	0.4787780584374996	0.4769566554494268	0.3765284646204997	90865	interleukin 33	GO:0000122,GO:0001819,GO:0002112,GO:0002282,GO:0002638,GO:0002639,GO:0002686,GO:0002826,GO:0002830,GO:0005125,GO:0005515,GO:0005576,GO:0005615,GO:0005634,GO:0005654,GO:0005694,GO:0005737,GO:0010186,GO:0010628,GO:0016579,GO:0030133,GO:0032436,GO:0032689,GO:0032722,GO:0032736,GO:0032753,GO:0032754,GO:0032755,GO:0032760,GO:0038172,GO:0043032,GO:0043231,GO:0045345,GO:0045348,GO:0045944,GO:0050729,GO:…	negative regulation of transcription by RNA polymerase II|positive regulation of cytokine production|interleukin-33 receptor binding|microglial cell activation involved in immune response|negative regulation of immunoglobulin production|positive regulation of immunoglobulin production|negative regulation of leukocyte migration|negative regulation of T-helper 1 type immune response|positive regula…	hsa04060,hsa04217,hsa04623,hsa05164	Cytokine-cytokine receptor interaction|Necroptosis|Cytosolic DNA-sensing pathway|Influenza A
INHBE	21.727959888525948	39.047719896253255	4.408199880798613	0.1132898983622277	-3.14191	2.099747121297944e-05	0.0011589503118564	Down	0.0530107779993479	0.0560062245013236	0.0326097637849866	0.4589262852827739	0.2212163244590378	0.6767180789444653	83729	inhibin subunit beta E	GO:0005125,GO:0005179,GO:0005615,GO:0008083,GO:0010862,GO:0060395,GO:0062023	cytokine activity|hormone activity|extracellular space|growth factor activity|positive regulation of pathway-restricted SMAD protein phosphorylation|SMAD protein signal transduction|collagen-containing extracellular matrix	hsa04060,hsa04350,hsa04550	Cytokine-cytokine receptor interaction|TGF-beta signaling pathway|Signaling pathways regulating pluripotency of stem cells
INPP5D	564.4544562989734	910.472434489483	218.4364781084633	0.2399858776894182	-2.05898	9.200626582608036e-08	1.6948704243486827e-05	Down	1.2130838500315897	1.7819165234851997	0.54549176466114	3.6042845893719937	7.188176711843705	5.156282530937316	3635	inositol polyphosphate-5-phosphatase D	GO:0004439,GO:0004445,GO:0005515,GO:0005829,GO:0005856,GO:0005886,GO:0006661,GO:0006796,GO:0006915,GO:0007165,GO:0008340,GO:0009968,GO:0016064,GO:0016314,GO:0017124,GO:0019221,GO:0030889,GO:0032715,GO:0035556,GO:0043065,GO:0043647,GO:0045121,GO:0045579,GO:0045648,GO:0045656,GO:0045659,GO:0045671,GO:0045779,GO:0046856,GO:0050777,GO:0050852,GO:0050900,GO:0052658,GO:0052659	phosphatidylinositol-4,5-bisphosphate 5-phosphatase activity|inositol-polyphosphate 5-phosphatase activity|protein binding|cytosol|cytoskeleton|plasma membrane|phosphatidylinositol biosynthetic process|phosphate-containing compound metabolic process|apoptotic process|signal transduction|determination of adult lifespan|negative regulation of signal transduction|immunoglobulin mediated immune respo…	hsa00562,hsa04070,hsa04662,hsa04664,hsa04666	Inositol phosphate metabolism|Phosphatidylinositol signaling system|B cell receptor signaling pathway|Fc epsilon RI signaling pathway|Fc gamma R-mediated phagocytosis
INPP5J	615.2850463856373	872.2767214476494	358.29337132362497	0.4110908904130511	-1.28247	8.203267026524598e-12	6.044577308494649e-09	Down	2.536585556736877	2.348833253899087	1.533716072281419	5.329985067307611	5.8478141684927785	5.767982229443451	27124	inositol polyphosphate-5-phosphatase J	GO:0001726,GO:0004439,GO:0004445,GO:0005515,GO:0005737,GO:0005829,GO:0005886,GO:0006661,GO:0010977,GO:0017124,GO:0019898,GO:0030426,GO:0031115,GO:0033137,GO:0034485,GO:0043198,GO:0043647,GO:0046855,GO:0046856,GO:0052658,GO:0052659	ruffle|phosphatidylinositol-4,5-bisphosphate 5-phosphatase activity|inositol-polyphosphate 5-phosphatase activity|protein binding|cytoplasm|cytosol|plasma membrane|phosphatidylinositol biosynthetic process|negative regulation of neuron projection development|SH3 domain binding|extrinsic component of membrane|growth cone|negative regulation of microtubule polymerization|negative regulation of pept…	hsa00562	Inositol phosphate metabolism
INSIG1	3610.448902523129	4916.797210913507	2304.100594132749	0.4686730751801867	-1.09335	0.0022454576506605	0.0322842042905208	Down	37.08312120484596	21.85257974122645	10.593000986620034	63.46129033545265	57.27581362604428	38.29667209978204	3638	insulin induced gene 1	GO:0005515,GO:0005783,GO:0005789,GO:0006641,GO:0006695,GO:0008142,GO:0010894,GO:0016126,GO:0032869,GO:0032933,GO:0032937,GO:0036315,GO:0036316,GO:0042472,GO:0042474,GO:0042632,GO:0045599,GO:0045717,GO:0060021,GO:0060363,GO:0070862,GO:1901303	protein binding|endoplasmic reticulum|endoplasmic reticulum membrane|triglyceride metabolic process|cholesterol biosynthetic process|oxysterol binding|negative regulation of steroid biosynthetic process|sterol biosynthetic process|cellular response to insulin stimulus|SREBP signaling pathway|SREBP-SCAP-Insig complex|cellular response to sterol|SREBP-SCAP complex retention in endoplasmic reticulum…
INSYN1	151.28234652160612	263.5154136299966	39.0492794132154	0.1488680334796231	-2.74789	3.8692468182541e-07	5.0018500316325154e-05	Down	0.2983968173736108	0.0788145343976677	0.050988843401205	0.9648890769228468	0.9339173512574692	1.1752699842850556	388135	inhibitory synaptic factor 1	GO:0005515,GO:0014069,GO:0060080	protein binding|postsynaptic density|inhibitory postsynaptic potential
IQCN	185.2727847237316	260.34831148536813	110.19725796209497	0.4240782387095952	-1.2376	0.0028743003027962	0.0376976687098545	Down	1.1037165848033506	0.6147288542091012	0.3074977725815212	2.1486046288773664	1.5394580371392748	1.4357691532342902	80726	IQ motif containing N	GO:0005515,GO:0005634,GO:0005739	protein binding|nucleus|mitochondrion
IRF5	203.5908795215554	282.11046216720786	125.07129687590268	0.4437502100564872	-1.17218	6.643569049375783e-09	2.039714105846894e-06	Down	0.9107963054614828	0.8866557886380674	0.6603294148329308	1.8374794882056489	2.124371981877899	2.069315771958144	3663	interferon regulatory factor 5	GO:0000785,GO:0000978,GO:0000981,GO:0001228,GO:0002376,GO:0005515,GO:0005634,GO:0005737,GO:0005829,GO:0006357,GO:0006954,GO:0019221,GO:0019901,GO:0032481,GO:0032494,GO:0032495,GO:0032727,GO:0032728,GO:0032735,GO:0042802,GO:0043065,GO:0043565,GO:0045087,GO:0045944,GO:0051607,GO:0060333,GO:0060337,GO:1990837	chromatin|RNA polymerase II cis-regulatory region sequence-specific DNA binding|DNA-binding transcription factor activity, RNA polymerase II-specific|DNA-binding transcription activator activity, RNA polymerase II-specific|immune system process|protein binding|nucleus|cytoplasm|cytosol|regulation of transcription by RNA polymerase II|inflammatory response|cytokine-mediated signaling pathway|prote…	hsa04620	Toll-like receptor signaling pathway	IRF
ITGA2B	231.5015271966045	308.88859057378534	154.1144638194235	0.4994712371542829	-1.00153	0.002519935493541	0.0347068124937513	Down	1.5719165990739172	1.4872297576723317	0.6173854528887736	2.369628375583019	3.0513923111738106	2.5208002083139704	3674	integrin subunit alpha 2b	GO:0002576,GO:0002687,GO:0005515,GO:0005886,GO:0005925,GO:0007160,GO:0007229,GO:0008305,GO:0009897,GO:0009986,GO:0030198,GO:0031092,GO:0042802,GO:0045652,GO:0046872,GO:0050840,GO:0070051,GO:0070062,GO:0070527,GO:0072562	platelet degranulation|positive regulation of leukocyte migration|protein binding|plasma membrane|focal adhesion|cell-matrix adhesion|integrin-mediated signaling pathway|integrin complex|external side of plasma membrane|cell surface|extracellular matrix organization|platelet alpha granule membrane|identical protein binding|regulation of megakaryocyte differentiation|metal ion binding|extracellula…	hsa04015,hsa04151,hsa04510,hsa04512,hsa04611,hsa04640,hsa04810,hsa05165,hsa05200,hsa05222,hsa05410,hsa05412,hsa05414,hsa05418	Rap1 signaling pathway|PI3K-Akt signaling pathway|Focal adhesion|ECM-receptor interaction|Platelet activation|Hematopoietic cell lineage|Regulation of actin cytoskeleton|Human papillomavirus infection|Pathways in cancer|Small cell lung cancer|Hypertrophic cardiomyopathy|Arrhythmogenic right ventricular cardiomyopathy|Dilated cardiomyopathy|Fluid shear stress and atherosclerosis
ITGA6	3394.6091846333165	2026.3272527537265	4762.891116512906	2.350365366529517	1.2328850425383813	0.0004203776853748	0.0102601265649664	Up	10.557233300200204	20.58280358350921	29.73232977184224	7.900648778795543	8.958434747215584	11.967899108916912	3655	integrin subunit alpha 6	GO:0005515,GO:0005886,GO:0005912,GO:0005925,GO:0007044,GO:0007229,GO:0009986,GO:0010668,GO:0010811,GO:0010976,GO:0030175,GO:0030198,GO:0030335,GO:0031581,GO:0031589,GO:0031994,GO:0034676,GO:0035878,GO:0038132,GO:0042327,GO:0043065,GO:0043236,GO:0043547,GO:0043589,GO:0044877,GO:0045296,GO:0045944,GO:0046872,GO:0050900,GO:0071407,GO:0098609,GO:2001237	protein binding|plasma membrane|adherens junction|focal adhesion|cell-substrate junction assembly|integrin-mediated signaling pathway|cell surface|ectodermal cell differentiation|positive regulation of cell-substrate adhesion|positive regulation of neuron projection development|filopodium|extracellular matrix organization|positive regulation of cell migration|hemidesmosome assembly|cell-substrate…	hsa04151,hsa04510,hsa04512,hsa04514,hsa04640,hsa04810,hsa05145,hsa05165,hsa05200,hsa05222,hsa05410,hsa05412,hsa05414	PI3K-Akt signaling pathway|Focal adhesion|ECM-receptor interaction|Cell adhesion molecules|Hematopoietic cell lineage|Regulation of actin cytoskeleton|Toxoplasmosis|Human papillomavirus infection|Pathways in cancer|Small cell lung cancer|Hypertrophic cardiomyopathy|Arrhythmogenic right ventricular cardiomyopathy|Dilated cardiomyopathy
JPH2	290.73001075360963	402.3339501192386	179.12607138798023	0.4458642767251506	-1.16532	2.6803552318565186e-05	0.0013667956765352	Down	0.5612034639808927	0.2942451470468581	0.283394687441747	0.8679067994133359	0.9918235239214443	0.9088831814197524	57158	junctophilin 2	GO:0001786,GO:0003677,GO:0005515,GO:0005546,GO:0005547,GO:0005634,GO:0005789,GO:0005886,GO:0007275,GO:0010314,GO:0014701,GO:0016021,GO:0016529,GO:0030018,GO:0030314,GO:0032266,GO:0055024,GO:0055074,GO:0060314,GO:0060316,GO:0060402,GO:0070273,GO:0070300,GO:0080025	phosphatidylserine binding|DNA binding|protein binding|phosphatidylinositol-4,5-bisphosphate binding|phosphatidylinositol-3,4,5-trisphosphate binding|nucleus|endoplasmic reticulum membrane|plasma membrane|multicellular organism development|phosphatidylinositol-5-phosphate binding|junctional sarcoplasmic reticulum membrane|integral component of membrane|sarcoplasmic reticulum|Z disc|junctional mem…
KATNAL2	154.21644810343946	217.28334815399495	91.1495480528838	0.4203271342378578	-1.25042	0.004018597645001	0.046123110198116	Down	0.4664948463942616	0.256028454863194	0.124227671561854	0.5441554525495749	0.7331741039213826	0.8861784367129903	83473	katanin catalytic subunit A1 like 2	GO:0000922,GO:0005515,GO:0005524,GO:0005634,GO:0005737,GO:0005819,GO:0005874,GO:0008017,GO:0008568,GO:0016853,GO:0016887,GO:0031122,GO:0051013	spindle pole|protein binding|ATP binding|nucleus|cytoplasm|spindle|microtubule|microtubule binding|microtubule-severing ATPase activity|isomerase activity|ATPase activity|cytoplasmic microtubule organization|microtubule severing
KAZALD1	144.8930079827683	205.1645975853489	84.62141838018745	0.4134049815267382	-1.27437	0.0014252597919177	0.0238797862953049	Down	0.7451800793051193	0.3312037063514732	0.2529104044486849	0.9398719893766524	1.3189287774347915	1.2082251257765124	81621	Kazal type serine peptidase inhibitor domain 1	GO:0001503,GO:0001558,GO:0005515,GO:0005520,GO:0005614,GO:0007275,GO:0009966,GO:0030154,GO:0030198	ossification|regulation of cell growth|protein binding|insulin-like growth factor binding|interstitial matrix|multicellular organism development|regulation of signal transduction|cell differentiation|extracellular matrix organization
KCNJ4	38.30219961555941	60.99976530489948	15.604633926219304	0.2561464293690036	-1.96496	0.0002715448549036	0.0075504840126712	Down	0.2702725676236184	0.0778758241770643	0.2267169634792292	0.7976627379620518	0.9996935548092364	0.6665179006466684	3761	potassium inwardly rectifying channel subfamily J member 4	GO:0005242,GO:0005515,GO:0005886,GO:0006813,GO:0008076,GO:0016323,GO:0030165,GO:0030659,GO:0034765,GO:0045211,GO:0061337,GO:1990573	inward rectifier potassium channel activity|protein binding|plasma membrane|potassium ion transport|voltage-gated potassium channel complex|basolateral plasma membrane|PDZ domain binding|cytoplasmic vesicle membrane|regulation of ion transmembrane transport|postsynaptic membrane|cardiac conduction|potassium ion import across plasma membrane	hsa04725,hsa04921	Cholinergic synapse|Oxytocin signaling pathway
KCNMA1	4424.513306384773	2865.508066384038	5983.518546385508	2.0880347012094167	1.0621456883669609	0.0014790218305987	0.0244902749635214	Up	2.56607282702531	3.3948449412286887	6.56117827368793	2.5523961900478533	2.1612338380113907	1.9695091485863023	3778	potassium calcium-activated channel subfamily M alpha 1	GO:0001666,GO:0003779,GO:0005249,GO:0005515,GO:0005886,GO:0005901,GO:0006813,GO:0006970,GO:0008076,GO:0015269,GO:0016021,GO:0016324,GO:0030007,GO:0034465,GO:0034765,GO:0042391,GO:0043065,GO:0045211,GO:0045794,GO:0046872,GO:0051592,GO:0060072,GO:0060073,GO:0060083,GO:0060087,GO:0071805	response to hypoxia|actin binding|voltage-gated potassium channel activity|protein binding|plasma membrane|caveola|potassium ion transport|response to osmotic stress|voltage-gated potassium channel complex|calcium-activated potassium channel activity|integral component of membrane|apical plasma membrane|cellular potassium ion homeostasis|response to carbon monoxide|regulation of ion transmembrane…	hsa04022,hsa04270,hsa04911,hsa04924,hsa04970,hsa04972	cGMP-PKG signaling pathway|Vascular smooth muscle contraction|Insulin secretion|Renin secretion|Salivary secretion|Pancreatic secretion
KCNQ5	600.5022420987286	326.2332019725855	874.7712822248715	2.680775822392365	1.4226505802136873	0.0004806111762663	0.0112959540197699	Up	1.6959851960435992	2.5942425211758184	5.186215528507411	1.1051793515598949	1.1270024197313069	1.7179111198310302	56479	potassium voltage-gated channel subfamily Q member 5	GO:0005249,GO:0005251,GO:0005515,GO:0005516,GO:0005886,GO:0005887,GO:0008076,GO:0016021,GO:0030118,GO:0034765,GO:0071805	voltage-gated potassium channel activity|delayed rectifier potassium channel activity|protein binding|calmodulin binding|plasma membrane|integral component of plasma membrane|voltage-gated potassium channel complex|integral component of membrane|clathrin coat|regulation of ion transmembrane transport|potassium ion transmembrane transport	hsa04725	Cholinergic synapse
KCNT2	205.80076854885917	285.9317966602161	125.66974043750191	0.4401966370737976	-1.18378	0.0020596077601113	0.0303524395607615	Down	0.3447186236353693	0.2459762685385103	0.1036219191064001	0.6152203627181883	0.6251186648404449	0.4550321481629901	343450	potassium sodium-activated channel subfamily T member 2	GO:0005228,GO:0005524,GO:0005886,GO:0015271,GO:0016021,GO:0070089,GO:0097623	intracellular sodium activated potassium channel activity|ATP binding|plasma membrane|outward rectifier potassium channel activity|integral component of membrane|chloride-activated potassium channel activity|potassium ion export across plasma membrane
KCTD19	50.49356545387693	81.52867543711119	19.458455470642622	0.239455140631831	-2.06217	0.0006361077920719	0.0138264314627794	Down	0.2120431119973916	0.2800311225066184	0.0362330708722074	0.7075113564776099	0.7373877481967928	0.9210884963410778	146212	potassium channel tetramerization domain containing 19	GO:0005515,GO:0051260	protein binding|protein homooligomerization
KIF26B	220.0442690591241	137.07396269516457	303.0145754230836	2.2105091756539044	1.1443787228207785	1.0033350303594218e-05	0.0006600959081431	Up	0.7367924862694625	0.4561089569849579	0.5586818060948797	0.255392325831056	0.3503039346708445	0.2592268842098014	55083	kinesin family member 26B	GO:0003777,GO:0005524,GO:0005737,GO:0005871,GO:0005874,GO:0007018,GO:0008017,GO:0016887,GO:0022409,GO:0030010,GO:0072092	microtubule motor activity|ATP binding|cytoplasm|kinesin complex|microtubule|microtubule-based movement|microtubule binding|ATPase activity|positive regulation of cell-cell adhesion|establishment of cell polarity|ureteric bud invasion
KIT	112.03511739519664	159.47090172474452	64.59933306564871	0.4060643428222515	-1.30022	1.8955864644927283e-06	0.0001802274692079	Down	0.4060926862698197	0.3539575947853217	0.2341962404955253	0.8953885844330806	0.9214620039066422	0.8424073244314519	3815	KIT proto-oncogene, receptor tyrosine kinase	GO:0000165,GO:0000187,GO:0001541,GO:0001650,GO:0001669,GO:0002020,GO:0002244,GO:0002318,GO:0002320,GO:0002327,GO:0002371,GO:0002551,GO:0004713,GO:0004714,GO:0005020,GO:0005515,GO:0005524,GO:0005615,GO:0005886,GO:0005887,GO:0005911,GO:0006357,GO:0006687,GO:0006954,GO:0007165,GO:0007169,GO:0007275,GO:0007283,GO:0007286,GO:0008284,GO:0008354,GO:0008360,GO:0008542,GO:0008584,GO:0009897,GO:0009898,GO:…	MAPK cascade|activation of MAPK activity|ovarian follicle development|fibrillar center|acrosomal vesicle|protease binding|hematopoietic progenitor cell differentiation|myeloid progenitor cell differentiation|lymphoid progenitor cell differentiation|immature B cell differentiation|dendritic cell cytokine production|mast cell chemotaxis|protein tyrosine kinase activity|transmembrane receptor protei…	hsa04010,hsa04014,hsa04015,hsa04072,hsa04151,hsa04640,hsa04916,hsa05200,hsa05221,hsa05224,hsa05230	MAPK signaling pathway|Ras signaling pathway|Rap1 signaling pathway|Phospholipase D signaling pathway|PI3K-Akt signaling pathway|Hematopoietic cell lineage|Melanogenesis|Pathways in cancer|Acute myeloid leukemia|Breast cancer|Central carbon metabolism in cancer
KLC3	97.4868472777436	131.82588806610732	63.14780648937974	0.4801644913292751	-1.0584	0.0039592985640066	0.0457274160954274	Down	1.2853208760088302	0.636538917073566	0.6451644231382889	2.0139277976076966	2.2628113353032795	1.5240052424688757	147700	kinesin light chain 3	GO:0005515,GO:0005737,GO:0005871,GO:0005874,GO:0008017,GO:0008088,GO:0019894,GO:0031514,GO:0035253,GO:0043005	protein binding|cytoplasm|kinesin complex|microtubule|microtubule binding|axo-dendritic transport|kinesin binding|motile cilium|ciliary rootlet|neuron projection	hsa05010,hsa05012,hsa05014,hsa05016,hsa05020,hsa05022,hsa05132	Alzheimer disease|Parkinson disease|Amyotrophic lateral sclerosis|Huntington disease|Prion disease|Pathways of neurodegeneration - multiple diseases|Salmonella infection
KREMEN2	331.63759785435667	454.6674130908136	208.6077826178996	0.4593715150303136	-1.12227	0.0003045015144515	0.0081294181494058	Down	3.935073752120016	2.9143449513440687	1.47438631248411	6.918054957619801	6.778533900002728	5.827238034178933	79412	kringle containing transmembrane protein 2	GO:0005886,GO:0016021,GO:0016055,GO:0030279,GO:0031901,GO:0060173,GO:0090090	plasma membrane|integral component of membrane|Wnt signaling pathway|negative regulation of ossification|early endosome membrane|limb development|negative regulation of canonical Wnt signaling pathway
KRT17	62.05342533642232	94.9546543491394	29.15219632370519	0.3066358156416008	-1.7054	0.0008926776816878	0.0175341702540719	Down	0.5329732274529033	0.326955256548268	0.6345683763564978	0.8744406246604207	1.9550740026514968	2.5422652154940724	3872	keratin 17	GO:0005198,GO:0005515,GO:0005829,GO:0005882,GO:0030307,GO:0031069,GO:0031424,GO:0045109,GO:0045111,GO:0045727,GO:0051798,GO:0070268,GO:0071944	structural molecule activity|protein binding|cytosol|intermediate filament|positive regulation of cell growth|hair follicle morphogenesis|keratinization|intermediate filament organization|intermediate filament cytoskeleton|positive regulation of translation|positive regulation of hair follicle development|cornification|cell periphery	hsa04915,hsa05150	Estrogen signaling pathway|Staphylococcus aureus infection
LARGE2	179.12376344740693	248.3729637661124	109.87456312870135	0.4425350714729661	-1.17614	1.282565099210242e-06	0.0001340507933834	Down	1.0918160907434349	0.9412646920209068	0.8596920981762064	1.8337071365401127	2.651706597911032	2.6481750678051164	120071	LARGE xylosyl- and glucuronyltransferase 2	GO:0000139,GO:0005515,GO:0005794,GO:0006493,GO:0015020,GO:0016021,GO:0030145,GO:0035252,GO:0035269,GO:0042285,GO:0046716	Golgi membrane|protein binding|Golgi apparatus|protein O-linked glycosylation|glucuronosyltransferase activity|integral component of membrane|manganese ion binding|UDP-xylosyltransferase activity|protein O-linked mannosylation|xylosyltransferase activity|muscle cell cellular homeostasis	hsa00515	Mannose type O-glycan biosynthesis
LCK	3.888467403743781	7.776934807487559	0	0.0242553487073654	-5.36555	0.0026055967612166	0.0354090920665967	Down	0	0	0	0.1153044479818499	0.0988092888187441	0.0881607302120116	3932	LCK proto-oncogene, Src family tyrosine kinase	GO:0000242,GO:0001772,GO:0001784,GO:0004713,GO:0004715,GO:0004722,GO:0005102,GO:0005515,GO:0005524,GO:0005829,GO:0005886,GO:0006468,GO:0006470,GO:0006882,GO:0006919,GO:0007169,GO:0008022,GO:0018108,GO:0019901,GO:0019903,GO:0030097,GO:0030154,GO:0030168,GO:0030217,GO:0031234,GO:0031295,GO:0034116,GO:0038083,GO:0042127,GO:0042169,GO:0042493,GO:0042608,GO:0042609,GO:0042610,GO:0042802,GO:0043548,GO:…	pericentriolar material|immunological synapse|phosphotyrosine residue binding|protein tyrosine kinase activity|non-membrane spanning protein tyrosine kinase activity|protein serine/threonine phosphatase activity|signaling receptor binding|protein binding|ATP binding|cytosol|plasma membrane|protein phosphorylation|protein dephosphorylation|cellular zinc ion homeostasis|activation of cysteine-type …	hsa04064,hsa04380,hsa04650,hsa04658,hsa04659,hsa04660,hsa05135,hsa05166,hsa05235,hsa05340	NF-kappa B signaling pathway|Osteoclast differentiation|Natural killer cell mediated cytotoxicity|Th1 and Th2 cell differentiation|Th17 cell differentiation|T cell receptor signaling pathway|Yersinia infection|Human T-cell leukemia virus 1 infection|PD-L1 expression and PD-1 checkpoint pathway in cancer|Primary immunodeficiency
LDHA	47677.06373714572	31481.90031842824	63872.227155863184	2.028844339146983	1.0206581801485517	0.0001163555390848	0.0041518924442945	Up	422.26473890155984	676.4927588076938	876.3579994754816	331.19431033964383	358.23989172723924	389.13508287106566	3939	lactate dehydrogenase A	GO:0001666,GO:0004459,GO:0005515,GO:0005634,GO:0005829,GO:0006089,GO:0006090,GO:0006096,GO:0007584,GO:0009749,GO:0016020,GO:0019674,GO:0019900,GO:0042493,GO:0042542,GO:0042802,GO:0043065,GO:0043627,GO:0045296,GO:0048569,GO:0051287,GO:0051591,GO:0055114,GO:0070062	response to hypoxia|L-lactate dehydrogenase activity|protein binding|nucleus|cytosol|lactate metabolic process|pyruvate metabolic process|glycolytic process|response to nutrient|response to glucose|membrane|NAD metabolic process|kinase binding|response to drug|response to hydrogen peroxide|identical protein binding|positive regulation of apoptotic process|response to estrogen|cadherin binding|pos…	hsa00010,hsa00270,hsa00620,hsa00640,hsa04066,hsa04922,hsa05230	Glycolysis / Gluconeogenesis|Cysteine and methionine metabolism|Pyruvate metabolism|Propanoate metabolism|HIF-1 signaling pathway|Glucagon signaling pathway|Central carbon metabolism in cancer
LHX4	15.402941043065406	25.126158773765116	5.679723312365684	0.2277744013490067	-2.13432	0.0039641284387045	0.0457473459680412	Down	0.0318409827700912	0.0186890005796603	0.0108817171610237	0.0574280382763644	0.1070372530311161	0.1279632395616637	89884	LIM homeobox 4	GO:0000785,GO:0000977,GO:0000981,GO:0001228,GO:0001890,GO:0005515,GO:0005634,GO:0006357,GO:0008045,GO:0008327,GO:0009887,GO:0021526,GO:0030182,GO:0043066,GO:0043565,GO:0045944,GO:0046872,GO:1990837	chromatin|RNA polymerase II transcription regulatory region sequence-specific DNA binding|DNA-binding transcription factor activity, RNA polymerase II-specific|DNA-binding transcription activator activity, RNA polymerase II-specific|placenta development|protein binding|nucleus|regulation of transcription by RNA polymerase II|motor neuron axon guidance|methyl-CpG binding|animal organ morphogenesis…
LIPH	148.3015923810414	239.6963066924384	56.9068780696441	0.2381874142374912	-2.06983	1.7943419567347722e-08	4.807857712072789e-06	Down	0.5756484483596422	0.2740134757799422	0.2464516710017428	1.389635025130437	1.4980793100220218	2.092852831584011	200879	lipase H	GO:0004465,GO:0004620,GO:0005615,GO:0005886,GO:0006633,GO:0006654,GO:0008201,GO:0016042,GO:0016298,GO:0019433	lipoprotein lipase activity|phospholipase activity|extracellular space|plasma membrane|fatty acid biosynthetic process|phosphatidic acid biosynthetic process|heparin binding|lipid catabolic process|lipase activity|triglyceride catabolic process
LMTK3	155.21801834423013	230.2367242497289	80.1993124387312	0.3488450724526651	-1.51934	0.00010593166394	0.0039103871074957	Down	0.4748038176538567	0.4767999271172532	0.1976099961159431	0.9665741967428289	0.931835887276084	1.6553246303812796	114783	lemur tyrosine kinase 3	GO:0000139,GO:0003674,GO:0004672,GO:0005515,GO:0005524,GO:0005575,GO:0006468,GO:0010923,GO:0016021,GO:0030424,GO:0030425,GO:0046872,GO:0106310,GO:0106311	Golgi membrane|molecular_function|protein kinase activity|protein binding|ATP binding|cellular_component|protein phosphorylation|negative regulation of phosphatase activity|integral component of membrane|axon|dendrite|metal ion binding|protein serine kinase activity|protein threonine kinase activity
LOC102723996	203.3479484001578	292.0171710793668	114.6787257209486	0.3935056452452883	-1.34554	6.312896464870389e-06	0.0004696936713543	Down	0.8043321476441205	0.4374617579479305	0.4147628714988271	1.7614227296263842	1.4796465614455423	1.321452584449767	102723996	ICOS ligand			hsa04514,hsa04672	Cell adhesion molecules|Intestinal immune network for IgA production
LOC102724488	19.649261183972808	30.185858067608237	9.112664300337364	0.3032837900454009	-1.72126	0.0036411205614785	0.0435899217827049	Down	0.0312034728588099	0.0152153851212872	0.0196871020089741	0.093508447967611	0.0676108424009262	0.0766025434476065	102724488	synaptotagmin-15
LOC107984817	23.10019238027328	36.35269461395273	9.847690146593813	0.2714520680912026	-1.88123	0.0033607172216366	0.0415842902563051	Down	0.0892855553370531	0.1676991248666489	0.0406846805685646	0.4186894999051858	0.3001440202911327	0.464358849150177	107984817
LOC728392	1164.5592328959349	1605.7458205977648	723.3726451941038	0.4506779730381222	-1.14983	0.0001540498843659	0.0050226397033199	Down	18.88286320959172	13.005989478595392	6.542388208969263	29.82332464910107	28.007756407109863	33.84943830880216	728392	uncharacterized LOC728392
LPAR5	121.15716671952843	170.5272849503682	71.78704848868857	0.4220092198903568	-1.24465	0.0020844484753897	0.0305743313416207	Down	1.0724844300042746	0.6818574406536699	0.330844328357143	1.7768363217853251	2.0892384529422885	1.4539095844571046	57121	lysophosphatidic acid receptor 5	GO:0003674,GO:0004930,GO:0005575,GO:0005886,GO:0007186,GO:0008150,GO:0016021,GO:0032793,GO:0048266	molecular_function|G protein-coupled receptor activity|cellular_component|plasma membrane|G protein-coupled receptor signaling pathway|biological_process|integral component of membrane|positive regulation of CREB transcription factor activity|behavioral response to pain	hsa04015,hsa04072,hsa04151,hsa04810,hsa05130,hsa05200	Rap1 signaling pathway|Phospholipase D signaling pathway|PI3K-Akt signaling pathway|Regulation of actin cytoskeleton|Pathogenic Escherichia coli infection|Pathways in cancer
LRRC36	19.610271205694627	32.621591698366274	6.598950713022967	0.2043409935610186	-2.29095	0.0036835507978709	0.0439859639516451	Down	0.075762680539373	0.0466921900708203	0.0064730104826165	0.1571414259337893	0.2107740142993882	0.3089543202346312	55282	leucine rich repeat containing 36	GO:0005515	protein binding
LRRC73	51.57482627535923	74.95376265953477	28.195889891183647	0.3766815286678623	-1.40858	0.0001689811454322	0.0053439380691729	Down	0.4383412231206584	0.5248583324695477	0.2846275180784832	1.1384457093737386	1.3261825703283832	1.1346875127623444	221424	leucine rich repeat containing 73	GO:0005515	protein binding
LXN	6146.98067126495	4083.706481487544	8210.254861042353	2.010496923798838	1.007552128715465	4.009322599082966e-05	0.0018580310422228	Up	164.86500447371432	288.56916945972785	149.80395688341224	110.73492756454743	93.89982337037748	121.81051792256947	56925	latexin	GO:0005515,GO:0005615,GO:0005737,GO:0006954,GO:0008191,GO:0008201,GO:0010951,GO:0050965	protein binding|extracellular space|cytoplasm|inflammatory response|metalloendopeptidase inhibitor activity|heparin binding|negative regulation of endopeptidase activity|detection of temperature stimulus involved in sensory perception of pain
LY75	58.518064192555286	80.02316556777397	37.01296281733653	0.4618281014484868	-1.11457	0.0020297761566919	0.0301540435697268	Down	0.1316857468477742	0.1431018823380619	0.1427265195090156	0.2442928437238078	0.3493443600480507	0.3962490886375627	4065	lymphocyte antigen 75	GO:0005887,GO:0006897,GO:0006954,GO:0006955,GO:0009897,GO:0030246,GO:0038023,GO:0070062	integral component of plasma membrane|endocytosis|inflammatory response|immune response|external side of plasma membrane|carbohydrate binding|signaling receptor activity|extracellular exosome
LYNX1	134.24072040508548	203.3003868266177	65.18105398355316	0.321078718108342	-1.639	1.7148814067326411e-06	0.0001684813819401	Down	0.4637386759624133	0.3153655216555222	0.2732475608388421	0.957526761997106	1.6627166900940191	0.9469627399412944	66004	Ly6/neurotoxin 1	GO:0005783,GO:0005886,GO:0007271,GO:0008200,GO:0030425,GO:0030548,GO:0030550,GO:0031225,GO:0033130,GO:0045202,GO:0099601,GO:2000272	endoplasmic reticulum|plasma membrane|synaptic transmission, cholinergic|ion channel inhibitor activity|dendrite|acetylcholine receptor regulator activity|acetylcholine receptor inhibitor activity|anchored component of membrane|acetylcholine receptor binding|synapse|regulation of neurotransmitter receptor activity|negative regulation of signaling receptor activity
LYPD1	534.0077236185566	289.6252841897012	778.3901630474116	2.688307674149205	1.4266982625837443	6.155052467403292e-19	2.2676752053030574e-15	Up	4.988049155848642	5.38012594427066	4.880051150423258	2.3073092650448066	1.8094389259127	2.080908092754231	116372	LY6/PLAUR domain containing 1	GO:0005576,GO:0005886,GO:0030550,GO:0031225,GO:0045202,GO:0095500,GO:2000272	extracellular region|plasma membrane|acetylcholine receptor inhibitor activity|anchored component of membrane|synapse|acetylcholine receptor signaling pathway|negative regulation of signaling receptor activity
LYPD5	41.49941521438328	60.72598809942674	22.27284232933978	0.3677901000211176	-1.44305	0.0026496181595889	0.035757713203171	Down	0.2614162961324821	0.3186784401077632	0.1030840643935585	0.5984264302116357	0.7237713745889954	0.6845444252699603	284348	LY6/PLAUR domain containing 5	GO:0005515,GO:0005576,GO:0005886,GO:0007160,GO:0031225,GO:0043236	protein binding|extracellular region|plasma membrane|cell-matrix adhesion|anchored component of membrane|laminin binding
LYPD6B	79.94038629708987	122.44469270560673	37.43607988857293	0.3054109433600526	-1.71118	0.0002079600092588	0.0062038596284373	Down	0.5245852543844702	0.3126412449728353	0.6619496145317566	1.3973701847908704	1.3050508176827922	2.7044292902221048	130576	LY6/PLAUR domain containing 6B	GO:0005576,GO:0005886,GO:0030548,GO:0031225,GO:0099601	extracellular region|plasma membrane|acetylcholine receptor regulator activity|anchored component of membrane|regulation of neurotransmitter receptor activity
LZTS3	1976.7995601396124	2762.4598377601087	1191.1392825191149	0.4312941161043407	-1.21326	6.748760138917529e-07	8.037913427668223e-05	Down	6.690271497225523	5.841018682650423	3.065705110700085	11.569870812281945	13.425261836722006	14.060375367735617	9762	leucine zipper tumor suppressor family member 3	GO:0005737,GO:0005856,GO:0014069,GO:0043197,GO:0045202,GO:0061001	cytoplasm|cytoskeleton|postsynaptic density|dendritic spine|synapse|regulation of dendritic spine morphogenesis
M1AP	105.10675972592888	144.06427916696637	66.14924028489122	0.4602013994619944	-1.11966	0.0040493601102886	0.0463984237190291	Down	0.6820579463793304	0.5561141086640816	0.2584309875853976	1.0188867968166877	0.9977371859555296	1.490587945918323	130951	meiosis 1 associated protein	GO:0003674,GO:0005515,GO:0005737,GO:0006396,GO:0007127,GO:0007283,GO:0007292,GO:0016021,GO:0030154,GO:0031497,GO:0042802,GO:0051308	molecular_function|protein binding|cytoplasm|RNA processing|meiosis I|spermatogenesis|female gamete generation|integral component of membrane|cell differentiation|chromatin assembly|identical protein binding|male meiosis chromosome separation
MAP2	191.8829763924813	291.05149094356136	92.7144618414011	0.3191851942549133	-1.64753	0.0019225337263135	0.0289993649177925	Down	0.4363930399067888	0.1392761326683897	0.0745690807597429	0.8411848852594845	0.7801273204256108	0.5512819696708376	4133	microtubule associated protein 2	GO:0000226,GO:0001578,GO:0002162,GO:0005198,GO:0005515,GO:0005516,GO:0005737,GO:0005829,GO:0005874,GO:0005875,GO:0008017,GO:0016358,GO:0021954,GO:0030425,GO:0030517,GO:0031113,GO:0031115,GO:0031175,GO:0032839,GO:0043005,GO:0043025,GO:0043194,GO:0043198,GO:0043203,GO:0044294,GO:0044304,GO:0044307,GO:0048156,GO:0048813,GO:0097441,GO:0150001,GO:0150002,GO:0150014,GO:1901953,GO:1902513,GO:1902737,GO:…	microtubule cytoskeleton organization|microtubule bundle formation|dystroglycan binding|structural molecule activity|protein binding|calmodulin binding|cytoplasm|cytosol|microtubule|microtubule associated complex|microtubule binding|dendrite development|central nervous system neuron development|dendrite|negative regulation of axon extension|regulation of microtubule polymerization|negative regula…
MAPT	128.27759247481058	185.84551156482	70.70967338480109	0.3807973144059657	-1.3929	4.756336253505911e-06	0.0003683167999896	Down	0.2965032315550896	0.2591142715033872	0.2251790004521186	0.8952444125116176	0.8210618526763868	0.5179149030854975	4137	microtubule associated protein tau	GO:0000226,GO:0001774,GO:0003677,GO:0003680,GO:0003690,GO:0003697,GO:0003723,GO:0003779,GO:0005515,GO:0005576,GO:0005634,GO:0005737,GO:0005739,GO:0005829,GO:0005874,GO:0005886,GO:0006475,GO:0006919,GO:0007267,GO:0007613,GO:0008017,GO:0010288,GO:0010506,GO:0010629,GO:0010917,GO:0015630,GO:0016020,GO:0016072,GO:0016607,GO:0017124,GO:0019896,GO:0019899,GO:0019901,GO:0021954,GO:0030424,GO:0030425,GO:…	microtubule cytoskeleton organization|microglial cell activation|DNA binding|minor groove of adenine-thymine-rich DNA binding|double-stranded DNA binding|single-stranded DNA binding|RNA binding|actin binding|protein binding|extracellular region|nucleus|cytoplasm|mitochondrion|cytosol|microtubule|plasma membrane|internal protein amino acid acetylation|activation of cysteine-type endopeptidase acti…	hsa04010,hsa05010,hsa05012,hsa05022	MAPK signaling pathway|Alzheimer disease|Parkinson disease|Pathways of neurodegeneration - multiple diseases
MEAK7	818.0120278002762	535.8728585762561	1100.1511970242962	2.052379860479699	1.0372977738846971	0.0002634002271092	0.0074485743049982	Up	3.1531330088366696	5.197984683993619	6.437666968371213	2.3532228489747244	2.7081996407067104	2.91575333476072	57707	MTOR associated protein, eak-7 homolog	GO:0005515,GO:0005654,GO:0005730,GO:0005737,GO:0005765,GO:0005829,GO:0016020,GO:0030334,GO:0031667,GO:0031929,GO:0032868,GO:0042127,GO:0043200,GO:0150032,GO:1903204	protein binding|nucleoplasm|nucleolus|cytoplasm|lysosomal membrane|cytosol|membrane|regulation of cell migration|response to nutrient levels|TOR signaling|response to insulin|regulation of cell population proliferation|response to amino acid|positive regulation of protein localization to lysosome|negative regulation of oxidative stress-induced neuron death
MFSD3	315.65250717998487	421.0303390636549	210.27467529631463	0.499752732868671	-1.00071	7.382302210260078e-08	1.4505731689680367e-05	Down	2.514726162944273	2.147147723739059	1.8521216487403696	4.076424920100295	5.182782458754602	4.946353750584634	113655	major facilitator superfamily domain containing 3	GO:0005515,GO:0015295,GO:0016021,GO:1902600	protein binding|solute:proton symporter activity|integral component of membrane|proton transmembrane transport
MILR1	148.3667592742314	198.85397553853485	97.87954300992789	0.4932653183558891	-1.01956	0.0034899870464732	0.0426042781958467	Down	1.1227825410157848	0.7825802490857606	0.4236832089971664	1.6200303667022409	1.4967317952636603	1.974115101446964	284021	mast cell immunoglobulin like receptor 1	GO:0004888,GO:0005515,GO:0005887,GO:0007166,GO:0033004,GO:0043303,GO:0098742	transmembrane signaling receptor activity|protein binding|integral component of plasma membrane|cell surface receptor signaling pathway|negative regulation of mast cell activation|mast cell degranulation|cell-cell adhesion via plasma-membrane adhesion molecules
MMP1	2181.910775612101	55.315750440534	4308.505800783668	77.88797212833089	6.283328651793347	0.000140187572434	0.0047238997889824	Up	1.667297894335655	15.797676597542324	144.87900929330073	0.1718354127542806	0.3313194265870521	1.900372687446786	4312	matrix metallopeptidase 1	GO:0004175,GO:0004222,GO:0004252,GO:0005576,GO:0006508,GO:0008233,GO:0008270,GO:0016032,GO:0019221,GO:0022617,GO:0030198,GO:0030574,GO:0031012,GO:0031334,GO:0044267,GO:0050900,GO:0071492	endopeptidase activity|metalloendopeptidase activity|serine-type endopeptidase activity|extracellular region|proteolysis|peptidase activity|zinc ion binding|viral process|cytokine-mediated signaling pathway|extracellular matrix disassembly|extracellular matrix organization|collagen catabolic process|extracellular matrix|positive regulation of protein-containing complex assembly|cellular protein m…	hsa03320,hsa04657,hsa04926,hsa05171,hsa05200,hsa05219,hsa05323	PPAR signaling pathway|IL-17 signaling pathway|Relaxin signaling pathway|Coronavirus disease - COVID-19|Pathways in cancer|Bladder cancer|Rheumatoid arthritis
MMP11	285.6073205432708	402.428481882298	168.78615920424343	0.4198920535364926	-1.25191	0.0037128125986173	0.0441259864372827	Down	3.114529743225732	2.193680336947026	0.6741178059753551	4.8683533624534885	4.657283618122363	5.718432382270215	4320	matrix metallopeptidase 11	GO:0004222,GO:0005576,GO:0005796,GO:0006508,GO:0007275,GO:0008270,GO:0022617,GO:0030198,GO:0030199,GO:0030574,GO:0031012,GO:0045599,GO:0071711	metalloendopeptidase activity|extracellular region|Golgi lumen|proteolysis|multicellular organism development|zinc ion binding|extracellular matrix disassembly|extracellular matrix organization|collagen fibril organization|collagen catabolic process|extracellular matrix|negative regulation of fat cell differentiation|basement membrane organization
MMP23B	55.50049184102618	85.12376886483001	25.877214817222296	0.3026673850800142	-1.72419	0.0012975530081516	0.0225070208601332	Down	0.206416269639919	0.1667671377609247	0.5477468702804096	1.064311587586657	1.0513954638744494	1.2787703363294156	8510	matrix metallopeptidase 23B	GO:0000003,GO:0004222,GO:0005615,GO:0005789,GO:0006508,GO:0008237,GO:0008270,GO:0016021,GO:0030198,GO:0030574,GO:0031012,GO:0062023	reproduction|metalloendopeptidase activity|extracellular space|endoplasmic reticulum membrane|proteolysis|metallopeptidase activity|zinc ion binding|integral component of membrane|extracellular matrix organization|collagen catabolic process|extracellular matrix|collagen-containing extracellular matrix
MMP28	341.8599224562745	506.1267698783749	177.5930750341739	0.3512840885688827	-1.50929	0.0015293821420238	0.0250427829188949	Down	2.580724355211687	1.13405248280964	0.4526912917729034	3.4023637428604254	4.550818835828525	4.713323642665742	79148	matrix metallopeptidase 28	GO:0004222,GO:0005515,GO:0005615,GO:0005737,GO:0006508,GO:0008270,GO:0010760,GO:0030198,GO:0030574,GO:0031012,GO:0062023	metalloendopeptidase activity|protein binding|extracellular space|cytoplasm|proteolysis|zinc ion binding|negative regulation of macrophage chemotaxis|extracellular matrix organization|collagen catabolic process|extracellular matrix|collagen-containing extracellular matrix
MMP9	130.72484990997364	52.05210439157563	209.3975954283716	4.018490933176186	2.006653826787224	3.733216924379762e-05	0.0017521152170249	Up	1.4849371871426928	3.1730786816357823	2.3351717833701087	0.2537257266449925	0.7571166584118183	0.9026770265372236	4318	matrix metallopeptidase 9	GO:0001501,GO:0001503,GO:0001934,GO:0004175,GO:0004222,GO:0004252,GO:0005515,GO:0005518,GO:0005576,GO:0005615,GO:0006508,GO:0007566,GO:0008233,GO:0008237,GO:0008270,GO:0019221,GO:0022617,GO:0030198,GO:0030225,GO:0030335,GO:0030574,GO:0034614,GO:0035987,GO:0042802,GO:0043065,GO:0043066,GO:0043312,GO:0043388,GO:0045742,GO:0048013,GO:0050900,GO:0051549,GO:0062023,GO:0070062,GO:0071276,GO:0071492,GO:…	skeletal system development|ossification|positive regulation of protein phosphorylation|endopeptidase activity|metalloendopeptidase activity|serine-type endopeptidase activity|protein binding|collagen binding|extracellular region|extracellular space|proteolysis|embryo implantation|peptidase activity|metallopeptidase activity|zinc ion binding|cytokine-mediated signaling pathway|extracellular matri…	hsa01522,hsa04657,hsa04668,hsa04670,hsa04915,hsa04926,hsa05161,hsa05200,hsa05202,hsa05205,hsa05206,hsa05215,hsa05219,hsa05418	Endocrine resistance|IL-17 signaling pathway|TNF signaling pathway|Leukocyte transendothelial migration|Estrogen signaling pathway|Relaxin signaling pathway|Hepatitis B|Pathways in cancer|Transcriptional misregulation in cancer|Proteoglycans in cancer|MicroRNAs in cancer|Prostate cancer|Bladder cancer|Fluid shear stress and atherosclerosis
MOK	842.5982364981717	471.5196976919772	1213.676775304366	2.573579272108887	1.3637762215252112	0.0006924393094824	0.0147250766289214	Up	4.017762594253435	7.879435716199085	10.390402449433472	2.2646373156257456	2.429429277541219	4.921512790799689	5891	MOK protein kinase	GO:0000165,GO:0004672,GO:0004674,GO:0004693,GO:0004707,GO:0005524,GO:0005634,GO:0005737,GO:0005929,GO:0006468,GO:0007165,GO:0010468,GO:0035556,GO:0046872,GO:0051726,GO:0097546	MAPK cascade|protein kinase activity|protein serine/threonine kinase activity|cyclin-dependent protein serine/threonine kinase activity|MAP kinase activity|ATP binding|nucleus|cytoplasm|cilium|protein phosphorylation|signal transduction|regulation of gene expression|intracellular signal transduction|metal ion binding|regulation of cell cycle|ciliary base
MOV10L1	284.7345970027643	384.1459184771041	185.32327552842423	0.4830738727181602	-1.04968	0.0012436698238652	0.0219619232769516	Down	1.0210969448438394	0.7444086505373858	0.3669893959622166	1.7410623684871838	1.5605626032446225	1.4510040057344342	54456	Mov10 like RISC complex RNA helicase 1	GO:0000287,GO:0003723,GO:0003724,GO:0005524,GO:0005829,GO:0007141,GO:0007275,GO:0007281,GO:0007283,GO:0034587,GO:0035194,GO:0043046,GO:0043186,GO:0071546	magnesium ion binding|RNA binding|RNA helicase activity|ATP binding|cytosol|male meiosis I|multicellular organism development|germ cell development|spermatogenesis|piRNA metabolic process|post-transcriptional gene silencing by RNA|DNA methylation involved in gamete generation|P granule|pi-body
MPP4	43.428627273195495	6.764380653233794	80.09287389315719	11.815248165788864	3.56257802667842	4.767612384120962e-05	0.0020910804674044	Up	0.1165789545473616	0.3147585976940545	1.0690690377188832	0.0210260490773955	0.0472975553412544	0.0757883917566312	58538	membrane palmitoylated protein 4	GO:0005515,GO:0005829,GO:0005912,GO:0008150,GO:0015629,GO:0032991,GO:0035418	protein binding|cytosol|adherens junction|biological_process|actin cytoskeleton|protein-containing complex|protein localization to synapse	hsa04530	Tight junction
MRAS	925.9612241778876	1244.34	607.5866819257745	0.4885624607056462	-1.03339	9.351611281413325e-08	1.701415993261582e-05	Down	3.648989608523921	2.6592482644132387	2.160713282831616	5.611928422034528	6.283940852536397	6.91677989899254	22808	muscle RAS oncogene homolog	GO:0003924,GO:0005515,GO:0005525,GO:0005886,GO:0007265,GO:0007275,GO:0007517,GO:0019003,GO:0030036,GO:0030742,GO:1990830	GTPase activity|protein binding|GTP binding|plasma membrane|Ras protein signal transduction|multicellular organism development|muscle organ development|GDP binding|actin cytoskeleton organization|GTP-dependent protein binding|cellular response to leukemia inhibitory factor	hsa04010,hsa04014,hsa04015,hsa04072,hsa04137,hsa04140,hsa04218,hsa04371,hsa04625,hsa04810,hsa05205	MAPK signaling pathway|Ras signaling pathway|Rap1 signaling pathway|Phospholipase D signaling pathway|Mitophagy - animal|Autophagy - animal|Cellular senescence|Apelin signaling pathway|C-type lectin receptor signaling pathway|Regulation of actin cytoskeleton|Proteoglycans in cancer
MSLN	1998.3419585078532	2762.991913906488	1233.6920031092188	0.4466147278670492	-1.1629	6.913830890250398e-06	0.000490286951431	Down	20.52260784956769	13.443004839611785	10.003455595624692	40.508498746084	39.48084744631553	26.447992545797177	10232	mesothelin	GO:0005515,GO:0005576,GO:0005615,GO:0005788,GO:0005794,GO:0005886,GO:0007155,GO:0007160,GO:0009986,GO:0016020,GO:0031016,GO:0031225,GO:0043687,GO:0044267	protein binding|extracellular region|extracellular space|endoplasmic reticulum lumen|Golgi apparatus|plasma membrane|cell adhesion|cell-matrix adhesion|cell surface|membrane|pancreas development|anchored component of membrane|post-translational protein modification|cellular protein metabolic process
MT1E	1609.8445202803564	1018.81123395398	2200.877806606732	2.159897644379359	1.11096294597894	0.0003178454040508	0.0084168884361265	Up	88.27013778602976	129.95189001854374	207.8733153357136	68.57431067565129	81.35536032931999	69.50302741963043	4493	metallothionein 1E	GO:0005515,GO:0005634,GO:0005737,GO:0006882,GO:0008270,GO:0010273,GO:0045926,GO:0046872,GO:0071276,GO:0071280,GO:0071294	protein binding|nucleus|cytoplasm|cellular zinc ion homeostasis|zinc ion binding|detoxification of copper ion|negative regulation of growth|metal ion binding|cellular response to cadmium ion|cellular response to copper ion|cellular response to zinc ion	hsa04978	Mineral absorption
MT2A	10395.440967813583	4825.168757255742	15965.713178371418	3.308818006374424	1.7263159418403162	0.0022481167555482	0.0322859175328512	Up	424.5853978045728	930.7564113422724	1690.555211499067	342.62910010106594	336.76130685709524	351.35000149645833	4502	metallothionein 2A	GO:0005515,GO:0005634,GO:0005737,GO:0005829,GO:0006878,GO:0006882,GO:0008270,GO:0010038,GO:0010273,GO:0036016,GO:0036018,GO:0045926,GO:0046872,GO:0060333,GO:0071276,GO:0071280,GO:0071294	protein binding|nucleus|cytoplasm|cytosol|cellular copper ion homeostasis|cellular zinc ion homeostasis|zinc ion binding|response to metal ion|detoxification of copper ion|cellular response to interleukin-3|cellular response to erythropoietin|negative regulation of growth|metal ion binding|interferon-gamma-mediated signaling pathway|cellular response to cadmium ion|cellular response to copper ion…	hsa04978	Mineral absorption
MUC3A	12.415109868980435	21.532948747770693	3.2972709901901744	0.1553173416801181	-2.68671	0.0044661180470164	0.0495611307672299	Down	0.0162312517273963	0.0024497744003068	0.0047546241649518	0.0878235089857015	0.0387049899124632	0.0370004995155446	4584	mucin 3A, cell surface associated	GO:0002223,GO:0005201,GO:0005576,GO:0005796,GO:0005886,GO:0016021,GO:0016266,GO:0030197	stimulatory C-type lectin receptor signaling pathway|extracellular matrix structural constituent|extracellular region|Golgi lumen|plasma membrane|integral component of membrane|O-glycan processing|extracellular matrix constituent, lubricant activity
MYB	176.5955960578861	96.6395312653177	256.5516608504544	2.6536866683333717	1.4079980358445885	0.0001525868101926	0.0050026845351299	Up	1.0148642984822098	2.4743321387850106	1.9427433151251663	0.7833590714500248	0.6219338950505521	0.8455753519763224	4602	MYB proto-oncogene, transcription factor	GO:0000122,GO:0000278,GO:0000978,GO:0000981,GO:0001228,GO:0001666,GO:0005515,GO:0005634,GO:0005654,GO:0005829,GO:0006338,GO:0006355,GO:0016363,GO:0032967,GO:0043525,GO:0045624,GO:0045892,GO:0045893,GO:0045944,GO:0048661,GO:0051571,GO:0051574,GO:0060252,GO:0070301,GO:0071300,GO:0071636,GO:1902036,GO:1904899,GO:2000491,GO:2000845	negative regulation of transcription by RNA polymerase II|mitotic cell cycle|RNA polymerase II cis-regulatory region sequence-specific DNA binding|DNA-binding transcription factor activity, RNA polymerase II-specific|DNA-binding transcription activator activity, RNA polymerase II-specific|response to hypoxia|protein binding|nucleus|nucleoplasm|cytosol|chromatin remodeling|regulation of transcript…	hsa04151	PI3K-Akt signaling pathway	MYB
MYO5A	3511.821063587788	2310.0983507473898	4713.543776428184	2.040240972592426	1.0287395587814911	7.556884957915952e-05	0.0030017739521511	Up	7.032465701427512	9.166252896643288	13.585278233243264	5.289542728846271	5.93340693909078	4.959483447871955	4644	myosin VA	GO:0000146,GO:0001726,GO:0003723,GO:0005515,GO:0005516,GO:0005524,GO:0005737,GO:0005764,GO:0005769,GO:0005770,GO:0005777,GO:0005783,GO:0005829,GO:0005884,GO:0006892,GO:0007015,GO:0015031,GO:0015629,GO:0016020,GO:0016192,GO:0016459,GO:0030048,GO:0030050,GO:0030426,GO:0030898,GO:0031267,GO:0031982,GO:0032402,GO:0032433,GO:0032593,GO:0032869,GO:0042470,GO:0043005,GO:0051015,GO:0055037,GO:0070062,GO:…	microfilament motor activity|ruffle|RNA binding|protein binding|calmodulin binding|ATP binding|cytoplasm|lysosome|early endosome|late endosome|peroxisome|endoplasmic reticulum|cytosol|actin filament|post-Golgi vesicle-mediated transport|actin filament organization|protein transport|actin cytoskeleton|membrane|vesicle-mediated transport|myosin complex|actin filament-based movement|vesicle transpor…	hsa05130	Pathogenic Escherichia coli infection
MYO5C	68.8705445566587	98.85262126217836	38.88846785113896	0.3945773129623642	-1.34162	0.001616994798298	0.0260718296964089	Down	0.2129543415289662	0.149991745205092	0.0804383515796405	0.327480488488202	0.5300826064390181	0.3576979961760603	55930	myosin VC	GO:0000146,GO:0005516,GO:0005524,GO:0005737,GO:0007015,GO:0015629,GO:0016459,GO:0030050,GO:0030898,GO:0031982,GO:0051015,GO:0070062	microfilament motor activity|calmodulin binding|ATP binding|cytoplasm|actin filament organization|actin cytoskeleton|myosin complex|vesicle transport along actin filament|actin-dependent ATPase activity|vesicle|actin filament binding|extracellular exosome	hsa05130	Pathogenic Escherichia coli infection
MYOZ1	13.632834975325926	25.89289169432128	1.3727782563305568	0.0528070022038874	-4.24313	8.400137510015138e-06	0.0005757805883027	Down	0.0200625405966762	0.0423924037763865	0.0205692356182223	0.6079008178899514	0.5860530934130203	0.5122235305241184	58529	myozenin 1	GO:0000122,GO:0003779,GO:0004865,GO:0005515,GO:0005634,GO:0007519,GO:0015629,GO:0030018,GO:0030239,GO:0031143,GO:0031433,GO:0032515,GO:0042060,GO:0043417,GO:0043503,GO:0045214,GO:0051373,GO:0070885	negative regulation of transcription by RNA polymerase II|actin binding|protein serine/threonine phosphatase inhibitor activity|protein binding|nucleus|skeletal muscle tissue development|actin cytoskeleton|Z disc|myofibril assembly|pseudopodium|telethonin binding|negative regulation of phosphoprotein phosphatase activity|wound healing|negative regulation of skeletal muscle tissue regeneration|ske…
MYPN	328.3686590718617	196.52462916183063	460.2126889818925	2.341660542463269	1.2275319515009098	0.0033323235076156	0.0413719052499845	Up	1.411983790924068	1.7884979318552223	2.0787702200979714	0.6744774421407697	0.4094084683084657	1.3956624076888289	84665	myopalladin	GO:0003779,GO:0005515,GO:0005634,GO:0005886,GO:0007156,GO:0007411,GO:0008092,GO:0017124,GO:0030018,GO:0030424,GO:0031674,GO:0045214,GO:0051371,GO:0070593,GO:0098632	actin binding|protein binding|nucleus|plasma membrane|homophilic cell adhesion via plasma membrane adhesion molecules|axon guidance|cytoskeletal protein binding|SH3 domain binding|Z disc|axon|I band|sarcomere organization|muscle alpha-actinin binding|dendrite self-avoidance|cell-cell adhesion mediator activity
NANOS1	131.2688576261469	176.3738674872118	86.16384776508194	0.4891759452665459	-1.03157	2.6060949236463888e-05	0.0013475364399159	Down	0.6557658900531732	0.5967862667549563	0.4393428966998953	1.1101286318378678	1.3411755951892974	1.3123310517743054	340719	nanos C2HC-type zinc finger 1	GO:0001558,GO:0001894,GO:0003729,GO:0005515,GO:0005737,GO:0008270,GO:0010608,GO:0010631,GO:0016477,GO:0017148,GO:0030371,GO:0048471,GO:0048477,GO:0098749,GO:1900153	regulation of cell growth|tissue homeostasis|mRNA binding|protein binding|cytoplasm|zinc ion binding|posttranscriptional regulation of gene expression|epithelial cell migration|cell migration|negative regulation of translation|translation repressor activity|perinuclear region of cytoplasm|oogenesis|cerebellar neuron development|positive regulation of nuclear-transcribed mRNA catabolic process, de…
NAV2	4202.550318462489	2615.010690582512	5790.089946342465	2.2140567918735923	1.1466922285799737	0.0005874595514414	0.0129407943342186	Up	3.8493140230156095	5.755217733179982	10.157213121750292	2.8685134278152287	3.253506531279959	3.8275946151540094	89797	neuron navigator 2	GO:0005515,GO:0005524,GO:0005654,GO:0007399,GO:0022008,GO:0032508,GO:0043138	protein binding|ATP binding|nucleoplasm|nervous system development|neurogenesis|DNA duplex unwinding|3'-5' DNA helicase activity
NAV3	1716.1140973447184	981.6435461196868	2450.5846485697493	2.496207032853634	1.319737594810967	5.6530459624050727e-11	3.111097807886547e-08	Up	2.9225969508401324	2.7595562014287607	3.972173659526264	1.4948074116573251	1.316972051724742	1.4483708111005411	89795	neuron navigator 3	GO:0005524,GO:0005640,GO:0007026,GO:0007399,GO:0008017,GO:0016887,GO:0022008,GO:0030336,GO:0031116,GO:0032703,GO:1990752	ATP binding|nuclear outer membrane|negative regulation of microtubule depolymerization|nervous system development|microtubule binding|ATPase activity|neurogenesis|negative regulation of cell migration|positive regulation of microtubule polymerization|negative regulation of interleukin-2 production|microtubule end
NECAB1	14.783346262503214	25.58843648643888	3.9782560385675456	0.1573702397179482	-2.66777	0.0012690137971493	0.0222245192130689	Down	0.0412678841387328	0.0054499727956193	0.0158663012086762	0.1283922528743045	0.1183962369434644	0.1865793121140397	64168	N-terminal EF-hand calcium binding protein 1	GO:0001835,GO:0003674,GO:0005509,GO:0005515,GO:0005654,GO:0005737,GO:0005829,GO:0008150,GO:0042802,GO:0042984	blastocyst hatching|molecular_function|calcium ion binding|protein binding|nucleoplasm|cytoplasm|cytosol|biological_process|identical protein binding|regulation of amyloid precursor protein biosynthetic process
NEGR1	163.4781282293805	92.003707004325	234.952549454436	2.55195115674808	1.351600716801973	0.0002048999323506	0.0061374193151447	Up	0.2137943463276012	0.4432586317820634	0.4647569662644266	0.1617768190246425	0.1442234995456211	0.1795544733347256	257194	neuronal growth regulator 1	GO:0005515,GO:0005576,GO:0005886,GO:0007626,GO:0007631,GO:0010976,GO:0031225,GO:0098609	protein binding|extracellular region|plasma membrane|locomotory behavior|feeding behavior|positive regulation of neuron projection development|anchored component of membrane|cell-cell adhesion	hsa04514	Cell adhesion molecules
NKPD1	47.38467443894709	81.36562957829574	13.403719299598404	0.1661466910449829	-2.58947	0.0001921989626503	0.0059009085678698	Down	0.1092055703861819	0.0397849587852313	0.0077216304659801	0.3219308918634648	0.3928617948088602	0.2924367903957241	284353	NTPase KAP family P-loop domain containing 1	GO:0016021	integral component of membrane
NOD2	5.670658735820924	10.995420867665247	0.3458966039765928	0.0334075577726564	-4.90368	0.0028109124806233	0.0372613537392796	Down	0	0.0033323331061375	0	0.0204793565448474	0.0263244483332559	0.0671071259807064	64127	nucleotide binding oligomerization domain containing 2	GO:0000187,GO:0002221,GO:0002227,GO:0002253,GO:0002367,GO:0002606,GO:0002710,GO:0002732,GO:0002830,GO:0002862,GO:0002925,GO:0003779,GO:0005515,GO:0005524,GO:0005737,GO:0005739,GO:0005794,GO:0005829,GO:0005856,GO:0005886,GO:0006952,GO:0006965,GO:0007254,GO:0007584,GO:0009595,GO:0009986,GO:0016045,GO:0016323,GO:0019899,GO:0019901,GO:0030277,GO:0030544,GO:0031982,GO:0032088,GO:0032495,GO:0032498,GO:…	activation of MAPK activity|pattern recognition receptor signaling pathway|innate immune response in mucosa|activation of immune response|cytokine production involved in immune response|positive regulation of dendritic cell antigen processing and presentation|negative regulation of T cell mediated immunity|positive regulation of dendritic cell cytokine production|positive regulation of type 2 imm…	hsa04621,hsa04668,hsa05152,hsa05321	NOD-like receptor signaling pathway|TNF signaling pathway|Tuberculosis|Inflammatory bowel disease
NOTUM	166.00177995296025	268.8910299758557	63.112529930064646	0.2343298202749804	-2.09339	5.425573415245732e-16	1.332611257007939e-12	Down	0.7274137526280292	0.6445628644362867	0.8420154931436059	2.9328548231532743	3.4394511121357287	3.993945657108136	147111	notum, palmitoleoyl-protein carboxylesterase	GO:0004629,GO:0005515,GO:0005576,GO:0005788,GO:0016055,GO:0030178,GO:0043687,GO:0044267,GO:0090090,GO:1990697,GO:1990699	phospholipase C activity|protein binding|extracellular region|endoplasmic reticulum lumen|Wnt signaling pathway|negative regulation of Wnt signaling pathway|post-translational protein modification|cellular protein metabolic process|negative regulation of canonical Wnt signaling pathway|protein depalmitoleylation|palmitoleyl hydrolase activity	hsa04310	Wnt signaling pathway
NPAS1	102.23601677176674	139.21752346018374	65.25451008334963	0.4700879352352979	-1.089	0.0036849712223244	0.0439859639516451	Down	1.1062897535902332	0.4851631644676492	0.4815127185538251	1.6263510133910548	1.5352359804294091	1.6098795435473574	4861	neuronal PAS domain protein 1	GO:0000122,GO:0000785,GO:0000977,GO:0000981,GO:0001964,GO:0003700,GO:0005634,GO:0006357,GO:0007417,GO:0042711,GO:0045892,GO:0046982	negative regulation of transcription by RNA polymerase II|chromatin|RNA polymerase II transcription regulatory region sequence-specific DNA binding|DNA-binding transcription factor activity, RNA polymerase II-specific|startle response|DNA-binding transcription factor activity|nucleus|regulation of transcription by RNA polymerase II|central nervous system development|maternal behavior|negative reg…
NPIPA2	25.166404577345013	43.17905276123029	7.153756393459728	0.1656180473033943	-2.59407	0.003437227069303	0.042176865379117	Down	0.0350555144834397	0.0476181954861484	0.0256720490626815	0.0867095746386808	0.5433562255145953	0.0852394508040647	642799	nuclear pore complex interacting protein family member A2	GO:0005654	nucleoplasm
NPM2	60.33297375373193	91.73414158435024	28.93180592311355	0.3167835217136334	-1.65843	1.574144973206429e-05	0.0009133139555174	Down	0.4321162590053354	0.2500064838094591	0.2215148451193178	1.1913074636304908	0.9874887288277996	0.919375567607392	10361	nucleophosmin/nucleoplasmin 2	GO:0000785,GO:0001824,GO:0003682,GO:0003723,GO:0005515,GO:0005634,GO:0005654,GO:0005730,GO:0005737,GO:0006338,GO:0007096,GO:0007338,GO:0009994,GO:0019899,GO:0042393,GO:0042802,GO:0043085,GO:0045740,GO:0045836,GO:0051054	chromatin|blastocyst development|chromatin binding|RNA binding|protein binding|nucleus|nucleoplasm|nucleolus|cytoplasm|chromatin remodeling|regulation of exit from mitosis|single fertilization|oocyte differentiation|enzyme binding|histone binding|identical protein binding|positive regulation of catalytic activity|positive regulation of DNA replication|positive regulation of meiotic nuclear divisi…
NRARP	164.84131699339002	231.4889456870472	98.19368829973268	0.4250384541839197	-1.23433	0.0001585148688127	0.0051454485059314	Down	1.4023267679464002	0.8555528668237042	0.6884969438284202	3.0884991788994256	2.5035724050572443	1.912029649785536	441478	NOTCH regulated ankyrin repeat protein	GO:0000122,GO:0001569,GO:0001938,GO:0002043,GO:0005515,GO:0007219,GO:0032525,GO:0045581,GO:0045746,GO:0090263,GO:1902367	negative regulation of transcription by RNA polymerase II|branching involved in blood vessel morphogenesis|positive regulation of endothelial cell proliferation|blood vessel endothelial cell proliferation involved in sprouting angiogenesis|protein binding|Notch signaling pathway|somite rostral/caudal axis specification|negative regulation of T cell differentiation|negative regulation of Notch sig…
NRG2	51.23256798766267	72.3879859885853	30.07714998674001	0.4168569218593866	-1.26238	0.0010235361592434	0.0191419446431102	Down	0.1207048606996606	0.0797034086967813	0.0742520133389492	0.2775699590785261	0.1983345248447396	0.2407622460666702	9542	neuregulin 2	GO:0000165,GO:0005102,GO:0005576,GO:0005615,GO:0005886,GO:0007165,GO:0007399,GO:0008083,GO:0016021,GO:0035556,GO:0038128,GO:0048513,GO:0051897,GO:2000145	MAPK cascade|signaling receptor binding|extracellular region|extracellular space|plasma membrane|signal transduction|nervous system development|growth factor activity|integral component of membrane|intracellular signal transduction|ERBB2 signaling pathway|animal organ development|positive regulation of protein kinase B signaling|regulation of cell motility	hsa01521,hsa04012,hsa05014	EGFR tyrosine kinase inhibitor resistance|ErbB signaling pathway|Amyotrophic lateral sclerosis
NRTN	32.2282104117722	47.6166693330666	16.839751490477777	0.3551634927547493	-1.49344	0.0024070662525614	0.0337592871404629	Down	0.3925850548695164	0.2885346853890184	0.1925000453799607	1.0713285730390412	0.9437887559872172	0.6536884061008055	4902	neurturin	GO:0000165,GO:0001755,GO:0005102,GO:0005576,GO:0007169,GO:0007399,GO:0007411,GO:0008083,GO:0021675,GO:0030116,GO:0030424,GO:0030971,GO:0031175	MAPK cascade|neural crest cell migration|signaling receptor binding|extracellular region|transmembrane receptor protein tyrosine kinase signaling pathway|nervous system development|axon guidance|growth factor activity|nerve development|glial cell-derived neurotrophic factor receptor binding|axon|receptor tyrosine kinase binding|neuron projection development
NTM	46.00215090376914	5.586452256390966	86.41784955114728	15.51482897652552	3.9555758886873873	2.1580415146778974e-05	0.0011766444900591	Up	0.0832603440564379	0.2331074716834025	0.7255867632285945	0.0450502259295939	0.0043431137922524	0.0265718511445073	50863	neurotrimin	GO:0005515,GO:0005576,GO:0005886,GO:0007155,GO:0008038,GO:0031225	protein binding|extracellular region|plasma membrane|cell adhesion|neuron recognition|anchored component of membrane
NYAP1	195.0210802087821	276.7918171010543	113.25034331650988	0.4100045017579126	-1.28629	1.302495901214501e-05	0.0007964681367717	Down	1.178898172338177	0.7995888658715766	0.5297266873777693	1.9687476663567665	2.1637104503101483	2.4850130125524856	222950	neuronal tyrosine phosphorylated phosphoinositide-3-kinase adaptor 1	GO:0014065,GO:0048812	phosphatidylinositol 3-kinase signaling|neuron projection morphogenesis
ODC1	3287.3927272649294	1851.818257853877	4722.967196675981	2.550284041133084	1.3506579380304522	2.9134801997737165e-05	0.001442368876218	Up	28.24393152988143	29.73022161359221	62.52638289917349	14.903003230336926	17.508006415394895	20.2270248219958	4953	ornithine decarboxylase 1	GO:0004586,GO:0005515,GO:0005575,GO:0005737,GO:0005829,GO:0006521,GO:0006595,GO:0009615,GO:0033387,GO:0042176,GO:0042803,GO:0048471	ornithine decarboxylase activity|protein binding|cellular_component|cytoplasm|cytosol|regulation of cellular amino acid metabolic process|polyamine metabolic process|response to virus|putrescine biosynthetic process from ornithine|regulation of protein catabolic process|protein homodimerization activity|perinuclear region of cytoplasm	hsa00330,hsa00480	Arginine and proline metabolism|Glutathione metabolism
OLFM2	68.09864089382823	114.49887076361443	21.698411024041967	0.1908057105488731	-2.38982	3.4111668902435924e-08	7.854744759612472e-06	Down	0.3945071008085926	0.1852441173421933	0.1460588579613269	1.4586335651351023	1.1318282281250855	1.5271650428616483	93145	olfactomedin 2	GO:0005515,GO:0005576,GO:0005634,GO:0005654,GO:0005737,GO:0009306,GO:0032281,GO:0045202,GO:0051152,GO:1905174	protein binding|extracellular region|nucleus|nucleoplasm|cytoplasm|protein secretion|AMPA glutamate receptor complex|synapse|positive regulation of smooth muscle cell differentiation|regulation of vascular associated smooth muscle cell dedifferentiation
OPRL1	63.54187040981648	93.05194180776756	34.03179901186535	0.3671692395288338	-1.44548	6.067125396392233e-05	0.0025278187733742	Down	0.3103344887232712	0.2092789553517817	0.162470924376845	0.7645479545071631	0.6199657498130504	0.6321746104569815	4987	opioid related nociceptin receptor 1	GO:0001626,GO:0004930,GO:0005515,GO:0005886,GO:0005887,GO:0007186,GO:0007193,GO:0007218,GO:0007600,GO:0007610,GO:0019233,GO:0031410,GO:0038003,GO:0042277,GO:0042923,GO:0043005,GO:0051482	nociceptin receptor activity|G protein-coupled receptor activity|protein binding|plasma membrane|integral component of plasma membrane|G protein-coupled receptor signaling pathway|adenylate cyclase-inhibiting G protein-coupled receptor signaling pathway|neuropeptide signaling pathway|sensory perception|behavior|sensory perception of pain|cytoplasmic vesicle|opioid receptor signaling pathway|pepti…	hsa04080	Neuroactive ligand-receptor interaction
OTOF	7.357034188429848	14.050290914991333	0.6637774618683607	0.0480631755049593	-4.37892	0.0034820455576861	0.0425559664272642	Down	0.003436724571838	0.0036309213934182	0	0.011157187987175	0.0860496231128053	0.0621521282150866	9381	otoferlin	GO:0000139,GO:0003674,GO:0005509,GO:0005789,GO:0005829,GO:0007009,GO:0007605,GO:0016021,GO:0016079,GO:0016082,GO:0016323,GO:0030672,GO:0035612,GO:0042995,GO:0048787,GO:0061025	Golgi membrane|molecular_function|calcium ion binding|endoplasmic reticulum membrane|cytosol|plasma membrane organization|sensory perception of sound|integral component of membrane|synaptic vesicle exocytosis|synaptic vesicle priming|basolateral plasma membrane|synaptic vesicle membrane|AP-2 adaptor complex binding|cell projection|presynaptic active zone membrane|membrane fusion
OVGP1	24.064953705690986	37.24253675856779	10.887370652814162	0.2927357025269193	-1.77233	0.000908000924063	0.0177469623579801	Down	0.1425207801949681	0.138026269126213	0.1095901897692175	0.5783599701821844	0.5204023370470808	0.3537670103043015	5016	oviductal glycoprotein 1	GO:0004568,GO:0005576,GO:0005829,GO:0005975,GO:0006032,GO:0007339,GO:0007565,GO:0008061,GO:0015630,GO:0030133,GO:0035805,GO:0043231,GO:0098595,GO:2000360	chitinase activity|extracellular region|cytosol|carbohydrate metabolic process|chitin catabolic process|binding of sperm to zona pellucida|female pregnancy|chitin binding|microtubule cytoskeleton|transport vesicle|egg coat|intracellular membrane-bounded organelle|perivitelline space|negative regulation of binding of sperm to zona pellucida
OXCT1	1619.2248216352566	1079.0163913384654	2159.433251932048	2.0009631886721904	1.0006946265097307	3.345422209809859e-05	0.0016164422001956	Up	11.70231978779854	11.448260950420304	18.33486798116113	7.465288126772005	8.653923387842415	6.809119192948897	5019	3-oxoacid CoA-transferase 1	GO:0005739,GO:0005759,GO:0007420,GO:0007507,GO:0007584,GO:0008260,GO:0008410,GO:0009725,GO:0014823,GO:0035774,GO:0042182,GO:0042493,GO:0042594,GO:0042802,GO:0045471,GO:0046950,GO:0046952,GO:0060612	mitochondrion|mitochondrial matrix|brain development|heart development|response to nutrient|3-oxoacid CoA-transferase activity|CoA-transferase activity|response to hormone|response to activity|positive regulation of insulin secretion involved in cellular response to glucose stimulus|ketone catabolic process|response to drug|response to starvation|identical protein binding|response to ethanol|cell…	hsa00072,hsa00280,hsa00650	Synthesis and degradation of ketone bodies|Valine, leucine and isoleucine degradation|Butanoate metabolism
P2RX7	440.8432532595224	652.1960844357624	229.490422083282	0.3522617926330447	-1.50528	7.9116737269081e-08	1.4947991758133933e-05	Down	1.4944199411200731	1.3096807817070764	0.6229120386356278	3.54721653551227	3.445289447736832	3.5027121005218684	5027	purinergic receptor P2X 7	GO:0001530,GO:0001614,GO:0002028,GO:0002931,GO:0004931,GO:0005102,GO:0005515,GO:0005524,GO:0005639,GO:0005737,GO:0005886,GO:0005887,GO:0007166,GO:0007596,GO:0010524,GO:0010628,GO:0016020,GO:0017121,GO:0019233,GO:0030501,GO:0032059,GO:0032060,GO:0032731,GO:0033198,GO:0034767,GO:0035585,GO:0035590,GO:0042802,GO:0043409,GO:0045779,GO:0045794,GO:0045821,GO:0046931,GO:0051495,GO:0051709,GO:0051899,GO:…	lipopolysaccharide binding|purinergic nucleotide receptor activity|regulation of sodium ion transport|response to ischemia|extracellularly ATP-gated cation channel activity|signaling receptor binding|protein binding|ATP binding|integral component of nuclear inner membrane|cytoplasm|plasma membrane|integral component of plasma membrane|cell surface receptor signaling pathway|blood coagulation|posi…	hsa04020,hsa04080,hsa04621	Calcium signaling pathway|Neuroactive ligand-receptor interaction|NOD-like receptor signaling pathway
PADI2	100.28207241316623	156.7876841658095	43.7764606605229	0.2802843589290614	-1.83504	0.0001175187164387	0.0041731887329094	Down	0.4376248232136187	0.2341790010310305	0.0932316628587982	0.861049317124577	0.9724069943315998	1.0943396957609233	11240	peptidyl arginine deiminase 2	GO:0004668,GO:0005509,GO:0005576,GO:0005634,GO:0005737,GO:0005829,GO:0006325,GO:0010848,GO:0018101,GO:0021762,GO:0030331,GO:0030520,GO:0035327,GO:0035578,GO:0036413,GO:0036414,GO:0042803,GO:0043312,GO:0048096,GO:0070062,GO:0070100,GO:1901624,GO:1990830	protein-arginine deiminase activity|calcium ion binding|extracellular region|nucleus|cytoplasm|cytosol|chromatin organization|regulation of chromatin disassembly|protein citrullination|substantia nigra development|estrogen receptor binding|intracellular estrogen receptor signaling pathway|transcriptionally active chromatin|azurophil granule lumen|histone H3-R26 citrullination|histone citrullinati…
PADI3	29.7313706717898	51.24327939210525	8.219461951474328	0.160202135444693	-2.64203	8.658894054981916e-05	0.0033576111560682	Down	0.0303977887828428	0.0695834910470991	0.0259712570937151	0.1425452855802555	0.2801299959495858	0.4311645879832646	51702	peptidyl arginine deiminase 3	GO:0004668,GO:0005509,GO:0005515,GO:0005634,GO:0005737,GO:0005829,GO:0006325,GO:0018101,GO:0036414,GO:0042802	protein-arginine deiminase activity|calcium ion binding|protein binding|nucleus|cytoplasm|cytosol|chromatin organization|protein citrullination|histone citrullination|identical protein binding
PARM1	229.80857767862568	355.74264323653574	103.87451212071548	0.2925253195046071	-1.77337	7.102584324336934e-10	2.990593862507241e-07	Down	0.7035222406262169	0.5386055991917759	0.3658718610747138	2.2067213874034866	2.260375950175177	1.4913988155001654	25849	prostate androgen-regulated mucin-like protein 1	GO:0000139,GO:0005515,GO:0005654,GO:0005769,GO:0005770,GO:0005794,GO:0005829,GO:0005886,GO:0010008,GO:0016021,GO:0043231,GO:0051973	Golgi membrane|protein binding|nucleoplasm|early endosome|late endosome|Golgi apparatus|cytosol|plasma membrane|endosome membrane|integral component of membrane|intracellular membrane-bounded organelle|positive regulation of telomerase activity
PDE4C	81.54512061012372	134.49441392720803	28.59582729303932	0.2126805147823935	-2.23324	3.865677510522163e-05	0.0018085234753195	Down	0.110420418186618	0.2099877748449291	0.0633971360290681	0.3154583898328162	0.732654980092363	0.9068366060436164	5143	phosphodiesterase 4C	GO:0004114,GO:0004115,GO:0005615,GO:0005634,GO:0005829,GO:0005929,GO:0006198,GO:0007165,GO:0007186,GO:0046872,GO:0048471	3',5'-cyclic-nucleotide phosphodiesterase activity|3',5'-cyclic-AMP phosphodiesterase activity|extracellular space|nucleus|cytosol|cilium|cAMP catabolic process|signal transduction|G protein-coupled receptor signaling pathway|metal ion binding|perinuclear region of cytoplasm	hsa00230,hsa04024,hsa04928,hsa05032	Purine metabolism|cAMP signaling pathway|Parathyroid hormone synthesis, secretion and action|Morphine addiction
PDE8B	29.80855226885097	48.50229969218368	11.114804845518265	0.2304517077119961	-2.11746	1.7635395576555995e-05	0.0010073365295027	Down	0.0733444959945983	0.056825213161073	0.0350918717896182	0.2381099539782671	0.2601593557052014	0.2808874815866229	8622	phosphodiesterase 8B	GO:0004114,GO:0004115,GO:0005575,GO:0005829,GO:0006198,GO:0007165,GO:0007186,GO:0046872	3',5'-cyclic-nucleotide phosphodiesterase activity|3',5'-cyclic-AMP phosphodiesterase activity|cellular_component|cytosol|cAMP catabolic process|signal transduction|G protein-coupled receptor signaling pathway|metal ion binding	hsa00230,hsa04927,hsa04934,hsa05032	Purine metabolism|Cortisol synthesis and secretion|Cushing syndrome|Morphine addiction
PGF	815.2068079736057	1136.0968587604027	494.316757186808	0.4350109921913648	-1.20088	4.1125909854427323e-20	3.0303626676234773e-16	Down	7.477437722385082	7.789361118201301	6.960987879515393	16.91172307305658	18.753410955258552	20.15680851314687	5228	placental growth factor	GO:0001666,GO:0001934,GO:0001938,GO:0002040,GO:0005172,GO:0005515,GO:0005576,GO:0005615,GO:0007165,GO:0007267,GO:0008083,GO:0008201,GO:0008284,GO:0016020,GO:0030154,GO:0038084,GO:0042056,GO:0045766,GO:0048010,GO:0050918,GO:0050930,GO:0051781,GO:0060754	response to hypoxia|positive regulation of protein phosphorylation|positive regulation of endothelial cell proliferation|sprouting angiogenesis|vascular endothelial growth factor receptor binding|protein binding|extracellular region|extracellular space|signal transduction|cell-cell signaling|growth factor activity|heparin binding|positive regulation of cell population proliferation|membrane|cell …	hsa04010,hsa04014,hsa04015,hsa04151,hsa04510,hsa05200	MAPK signaling pathway|Ras signaling pathway|Rap1 signaling pathway|PI3K-Akt signaling pathway|Focal adhesion|Pathways in cancer
PKIB	36.45088503875131	56.28173582306079	16.6200342544418	0.2974288387073458	-1.74938	0.0009188476080912	0.0178641915573087	Down	0.3247564536258892	0.153806703267697	0.0918506013007783	0.702872503050088	0.7243433620973047	0.6433034893873105	5570	cAMP-dependent protein kinase inhibitor beta	GO:0004862,GO:0005634,GO:0005737,GO:0032212,GO:0051973,GO:1904355,GO:2000480	cAMP-dependent protein kinase inhibitor activity|nucleus|cytoplasm|positive regulation of telomere maintenance via telomerase|positive regulation of telomerase activity|positive regulation of telomere capping|negative regulation of cAMP-dependent protein kinase activity
PLA2G4C	263.9538532719713	383.5478223470788	144.3598841968636	0.3768564436250938	-1.40791	5.873057498399735e-07	7.152995731728671e-05	Down	1.2203297465972336	1.0149699460648052	0.6122649526977093	2.0932658114428566	3.0202800216958434	3.0728525013294603	8605	phospholipase A2 group IVC	GO:0004622,GO:0004623,GO:0005509,GO:0005515,GO:0005543,GO:0005544,GO:0005635,GO:0005654,GO:0005789,GO:0005811,GO:0005829,GO:0005886,GO:0006644,GO:0006663,GO:0006954,GO:0007567,GO:0008374,GO:0008970,GO:0016020,GO:0016032,GO:0019369,GO:0031966,GO:0035556,GO:0036149,GO:0036151,GO:0036152,GO:0046475,GO:0047498,GO:0047499,GO:0102545,GO:0102567,GO:0102568,GO:0140042	lysophospholipase activity|phospholipase A2 activity|calcium ion binding|protein binding|phospholipid binding|calcium-dependent phospholipid binding|nuclear envelope|nucleoplasm|endoplasmic reticulum membrane|lipid droplet|cytosol|plasma membrane|phospholipid metabolic process|platelet activating factor biosynthetic process|inflammatory response|parturition|O-acyltransferase activity|phospholipas…	hsa00564,hsa00565,hsa00590,hsa00591,hsa00592,hsa04010,hsa04014,hsa04072,hsa04217,hsa04270,hsa04370,hsa04611,hsa04664,hsa04666,hsa04724,hsa04726,hsa04730,hsa04750,hsa04912,hsa04913,hsa04921,hsa05231	Glycerophospholipid metabolism|Ether lipid metabolism|Arachidonic acid metabolism|Linoleic acid metabolism|alpha-Linolenic acid metabolism|MAPK signaling pathway|Ras signaling pathway|Phospholipase D signaling pathway|Necroptosis|Vascular smooth muscle contraction|VEGF signaling pathway|Platelet activation|Fc epsilon RI signaling pathway|Fc gamma R-mediated phagocytosis|Glutamatergic synapse|Sero…
PLEKHA6	432.3159018279113	581.1933202259073	283.43848342991487	0.4881789795926971	-1.03452	1.396382916960747e-07	2.338465346278469e-05	Down	0.5662765756423115	0.4130554838244076	0.3515282489510016	0.8965319216567473	1.0633937538432756	1.0034637006678742	22874	pleckstrin homology domain containing A6	GO:0005515	protein binding
PLEKHG6	24.63614057713205	37.31280551650212	11.959475637761962	0.3201327278834975	-1.64326	0.003015381382251	0.0388479529980476	Down	0.0971974016484938	0.1026896737440419	0.0913478476212981	0.2015997610349328	0.4140592507809383	0.3791302529241663	55200	pleckstrin homology and RhoGEF domain containing G6	GO:0000922,GO:0005085,GO:0005096,GO:0005515,GO:0005737,GO:0005813,GO:0005902,GO:0030054,GO:0032154,GO:0043547	spindle pole|guanyl-nucleotide exchange factor activity|GTPase activator activity|protein binding|cytoplasm|centrosome|microvillus|cell junction|cleavage furrow|positive regulation of GTPase activity
PLEKHH1	104.01451173874108	143.01275574641238	65.0162677310697	0.4555610919108789	-1.13428	0.0044504449251622	0.0494616944661506	Down	0.3354508395585746	0.1431254789878002	0.1587336510730987	0.4083853680128865	0.6460851741806378	0.4632246558196408	57475	pleckstrin homology, MyTH4 and FERM domain containing H1	GO:0005856	cytoskeleton
PLLP	103.88856590399752	140.8405697527646	66.93656205523037	0.4763423327037251	-1.06993	0.0002747798171788	0.0075974299545303	Down	1.4460575353248974	1.28847987429899	0.8038078047201128	2.601808539208352	2.4719483470613133	2.983978650041694	51090	plasmolipin	GO:0005515,GO:0006811,GO:0009611,GO:0016021,GO:0019911,GO:0042552,GO:0043218,GO:0045121	protein binding|ion transport|response to wounding|integral component of membrane|structural constituent of myelin sheath|myelination|compact myelin|membrane raft
PLPPR3	465.9789862505016	683.5798482830419	248.37812421796096	0.3635547534159111	-1.45976	0.0035752622552661	0.0432228382738784	Down	2.170570772612666	1.9049514774902008	0.3179128886832256	3.958314990994124	4.307289318842785	4.630348845758717	79948	phospholipid phosphatase related 3	GO:0005887,GO:0006644,GO:0007165,GO:0008195,GO:0042577,GO:0046839	integral component of plasma membrane|phospholipid metabolic process|signal transduction|phosphatidate phosphatase activity|lipid phosphatase activity|phospholipid dephosphorylation
PLXDC1	44.28807037490852	70.24823979464388	18.32790095517314	0.2623107670645572	-1.93065	0.0005564875716713	0.012597476718465	Down	0.1297785531374084	0.0619214886621376	0.0429213584328877	0.4077298537785159	0.3756061444827773	0.1825943965819657	57125	plexin domain containing 1	GO:0001525,GO:0005515,GO:0005576,GO:0005737,GO:0005886,GO:0005923,GO:0016021,GO:0021510,GO:0030425,GO:0043025,GO:0043235	angiogenesis|protein binding|extracellular region|cytoplasm|plasma membrane|bicellular tight junction|integral component of membrane|spinal cord development|dendrite|neuronal cell body|receptor complex
PNMA6A	52.56088046533522	71.0956881811826	34.02607274948781	0.4788967706496214	-1.06221	0.0029559472837566	0.0384481863377949	Down	0.4778076022354094	0.3078090086533876	0.406237808009575	0.8197309318221131	0.9483241362198432	0.9546018656066476	84968	PNMA family member 6A	GO:0005515	protein binding
PNMA8A	61.81262660972542	95.5026024069458	28.122650812504983	0.2948363056953552	-1.76201	0.0003575358139044	0.009054027611644	Down	0.2222049224764999	0.2420971940903865	0.1281469950656026	0.3982615087537811	0.6664760190571012	1.1154317430099	55228	PNMA family member 8A
PPM1E	225.39437461465465	301.62510768305737	149.16364154625165	0.4948702135494048	-1.01488	9.151498522470949e-06	0.0006186496959892	Down	0.4973374808666096	0.4368485511103248	0.3676009735762136	0.7947768849669858	0.9110090452722196	1.1596487080093791	22843	protein phosphatase, Mg2+/Mn2+ dependent 1E	GO:0004722,GO:0004724,GO:0005515,GO:0005634,GO:0005654,GO:0005730,GO:0005739,GO:0006469,GO:0006470,GO:0032991,GO:0035690,GO:0035970,GO:0046872,GO:0051496,GO:0106306,GO:0106307	protein serine/threonine phosphatase activity|magnesium-dependent protein serine/threonine phosphatase activity|protein binding|nucleus|nucleoplasm|nucleolus|mitochondrion|negative regulation of protein kinase activity|protein dephosphorylation|protein-containing complex|cellular response to drug|peptidyl-threonine dephosphorylation|metal ion binding|positive regulation of stress fiber assembly|p…
PRICKLE1	249.45553831009303	337.2430938308401	161.66798278934573	0.4800782915169811	-1.05866	0.0021322538439018	0.0310504198592708	Down	1.0035656511848567	0.4136673127574813	0.4520974684780548	1.6249040643101278	1.2968287109848362	1.2859714783964349	144165	prickle planar cell polarity protein 1	GO:0001843,GO:0005515,GO:0005634,GO:0005829,GO:0006606,GO:0008270,GO:0031398,GO:0031965,GO:0032436,GO:0035904,GO:0045892,GO:0060071,GO:0060976,GO:0090090,GO:2000691	neural tube closure|protein binding|nucleus|cytosol|protein import into nucleus|zinc ion binding|positive regulation of protein ubiquitination|nuclear membrane|positive regulation of proteasomal ubiquitin-dependent protein catabolic process|aorta development|negative regulation of transcription, DNA-templated|Wnt signaling pathway, planar cell polarity pathway|coronary vasculature development|neg…	hsa04310	Wnt signaling pathway
PRR35	6.332637829164473	11.95627486386674	0.7090007944621958	0.0577885001264533	-4.11307	0.0039096929760758	0.0453321364189057	Down	0	0.0089551714184761	0.0086902847915791	0.0642079186916588	0.0884290149771259	0.180340859517212	146325	proline rich 35	GO:0005515	protein binding
PRSS21	50.12069441815549	72.90030473239116	27.341084103919787	0.3746223919182219	-1.41649	0.0014249421384689	0.0238797862953049	Down	0.5631852423638839	0.4719035267736254	0.5574982699205469	1.0928118096309094	2.2894160042115907	1.280876661710224	10942	serine protease 21	GO:0004252,GO:0005515,GO:0005576,GO:0005615,GO:0005737,GO:0005886,GO:0006508,GO:0007283,GO:0008236,GO:0016020,GO:0031225	serine-type endopeptidase activity|protein binding|extracellular region|extracellular space|cytoplasm|plasma membrane|proteolysis|spermatogenesis|serine-type peptidase activity|membrane|anchored component of membrane
PRXL2A	106.8811159791214	159.28569340221418	54.47653855602852	0.3430355661147437	-1.54357	0.0010439822831039	0.0193693639812983	Down	0.3127988339672121	0.1903817377260483	0.0662312762052004	0.5629340218183108	0.6526616940629572	0.5642404944503715	84293	peroxiredoxin like 2A	GO:0005576,GO:0005737,GO:0016209,GO:0045670,GO:0055114,GO:0098869	extracellular region|cytoplasm|antioxidant activity|regulation of osteoclast differentiation|oxidation-reduction process|cellular oxidant detoxification
PSPN	30.677510355829373	45.071392431352606	16.283628280306097	0.3620975432502766	-1.46555	0.0024741552157894	0.0343653396937687	Down	0.744117054940918	0.5503150846863304	0.5340372157655452	1.7312846810703222	1.3973550423746357	2.374788122972018	5623	persephin	GO:0000165,GO:0005102,GO:0005576,GO:0005615,GO:0007399,GO:0007411,GO:0007417,GO:0008083,GO:0030116,GO:0030971	MAPK cascade|signaling receptor binding|extracellular region|extracellular space|nervous system development|axon guidance|central nervous system development|growth factor activity|glial cell-derived neurotrophic factor receptor binding|receptor tyrosine kinase binding
PTPN22	170.29395017974466	260.2630529179966	80.32484744149255	0.3090373462222762	-1.69415	1.3210041233115616e-09	4.86690944131062e-07	Down	0.4406258916092456	0.4259049912113601	0.2739360818314661	1.0398837422182914	1.3643926323617543	1.6056851326787978	26191	protein tyrosine phosphatase non-receptor type 22	GO:0002230,GO:0004725,GO:0004726,GO:0005515,GO:0005634,GO:0005737,GO:0005829,GO:0006470,GO:0006914,GO:0009898,GO:0010507,GO:0010628,GO:0010629,GO:0016791,GO:0017124,GO:0019900,GO:0030217,GO:0031625,GO:0031663,GO:0032481,GO:0032496,GO:0032715,GO:0032717,GO:0032720,GO:0032729,GO:0032817,GO:0034141,GO:0034145,GO:0034157,GO:0034165,GO:0035335,GO:0035644,GO:0043508,GO:0045088,GO:0048471,GO:0050852,GO:…	positive regulation of defense response to virus by host|protein tyrosine phosphatase activity|non-membrane spanning protein tyrosine phosphatase activity|protein binding|nucleus|cytoplasm|cytosol|protein dephosphorylation|autophagy|cytoplasmic side of plasma membrane|negative regulation of autophagy|positive regulation of gene expression|negative regulation of gene expression|phosphatase activit…
PTPRU	797.8222986035249	1190.7930198640497	404.85157734299975	0.3401205145020804	-1.55588	3.6910715643397345e-10	1.6998538013648337e-07	Down	2.2252896326106213	2.024766908560479	1.3223335870185793	4.221554459700683	6.386653571409769	7.174295705473408	10076	protein tyrosine phosphatase receptor type U	GO:0004725,GO:0005001,GO:0005515,GO:0005886,GO:0005887,GO:0005911,GO:0006470,GO:0007155,GO:0007185,GO:0008013,GO:0008285,GO:0030154,GO:0030336,GO:0031100,GO:0034109,GO:0034394,GO:0035335,GO:0051384,GO:0090090,GO:2000049	protein tyrosine phosphatase activity|transmembrane receptor protein tyrosine phosphatase activity|protein binding|plasma membrane|integral component of plasma membrane|cell-cell junction|protein dephosphorylation|cell adhesion|transmembrane receptor protein tyrosine phosphatase signaling pathway|beta-catenin binding|negative regulation of cell population proliferation|cell differentiation|negati…
RAB26	182.7961030058161	245.1351660124005	120.45703999923155	0.4922220989594235	-1.02262	0.0015060911840259	0.0248469916298617	Down	1.4796123690048764	0.9714925865421916	0.6170770685466712	1.8725516265360111	2.625029480912487	2.2409779460430177	25837	RAB26, member RAS oncogene family	GO:0000139,GO:0003924,GO:0005515,GO:0005525,GO:0005768,GO:0005794,GO:0017157,GO:0019002,GO:0030667,GO:0031226,GO:0035272,GO:0043001,GO:0045055,GO:0098993,GO:0099575	Golgi membrane|GTPase activity|protein binding|GTP binding|endosome|Golgi apparatus|regulation of exocytosis|GMP binding|secretory granule membrane|intrinsic component of plasma membrane|exocrine system development|Golgi to plasma membrane protein transport|regulated exocytosis|anchored component of synaptic vesicle membrane|regulation of protein catabolic process at presynapse, modulating synapt…
RAB44	6.056241442470497	11.766586280964392	0.3458966039765928	0.0312458665254936	-5.00019	0.0025251883601238	0.0347266648526626	Down	0	0.0049945735824997	0	0.1125479905723388	0.0443876148588281	0.0251454062323029	401258	RAB44, member RAS oncogene family	GO:0003924,GO:0005509,GO:0005525,GO:0005886,GO:0035577,GO:0035579,GO:0043312	GTPase activity|calcium ion binding|GTP binding|plasma membrane|azurophil granule membrane|specific granule membrane|neutrophil degranulation
RAB6B	272.7544324463505	384.7146825466489	160.79418234605183	0.4183024818186124	-1.25738	2.610097447133774e-07	3.8853541493343866e-05	Down	0.8293597685168536	0.8810648922604583	0.5214583098576051	1.6511912964596924	1.8738872628455672	2.266625118600885	51560	RAB6B, member RAS oncogene family	GO:0000139,GO:0003924,GO:0005515,GO:0005525,GO:0005793,GO:0005794,GO:0005829,GO:0006886,GO:0006890,GO:0006891,GO:0012505,GO:0031410,GO:0031489,GO:0042147,GO:0098793	Golgi membrane|GTPase activity|protein binding|GTP binding|endoplasmic reticulum-Golgi intermediate compartment|Golgi apparatus|cytosol|intracellular protein transport|retrograde vesicle-mediated transport, Golgi to endoplasmic reticulum|intra-Golgi vesicle-mediated transport|endomembrane system|cytoplasmic vesicle|myosin V binding|retrograde transport, endosome to Golgi|presynapse
RAB9B	71.45996629726861	99.2155817046994	43.70435088983775	0.4402620566463801	-1.18357	0.0028413286178294	0.0375931673640662	Down	0.331893566604613	0.2556805901147386	0.3190085587661741	0.4564321206888458	0.8367747925189692	0.9635876993665756	51209	RAB9B, member RAS oncogene family	GO:0003924,GO:0005515,GO:0005525,GO:0005764,GO:0005770,GO:0005829,GO:0005886,GO:0015031,GO:0019003,GO:0030667,GO:0030670,GO:0032482,GO:0042147,GO:0042802,GO:0043312,GO:0045335	GTPase activity|protein binding|GTP binding|lysosome|late endosome|cytosol|plasma membrane|protein transport|GDP binding|secretory granule membrane|phagocytic vesicle membrane|Rab protein signal transduction|retrograde transport, endosome to Golgi|identical protein binding|neutrophil degranulation|phagocytic vesicle	hsa05132,hsa05162	Salmonella infection|Measles
RANBP3L	8.746661293384205	17.130218396282803	0.3631041904856031	0.0214422038720104	-5.5434	0.000120994074659	0.0042586471115132	Down	0	0	0.0049509361791685	0.078385391255945	0.0906819000837455	0.1027418671976414	202151	RAN binding protein 3 like	GO:0005096,GO:0005515,GO:0005643,GO:0005737,GO:0006611,GO:0043547,GO:0045663,GO:0045668,GO:0046332,GO:1901706	GTPase activator activity|protein binding|nuclear pore|cytoplasm|protein export from nucleus|positive regulation of GTPase activity|positive regulation of myoblast differentiation|negative regulation of osteoblast differentiation|SMAD binding|mesenchymal cell differentiation involved in bone development
RARRES2	602.0268451696934	849.0422512180535	355.0114391213328	0.4181126443373699	-1.25804	5.70110566722285e-10	2.4710939475842104e-07	Down	13.678041217892511	9.864493956684928	13.140399398906656	28.89507803472948	29.689743900118	37.49483009929684	5919	retinoic acid receptor responder 2	GO:0001523,GO:0001934,GO:0002576,GO:0003084,GO:0005102,GO:0005515,GO:0005576,GO:0005615,GO:0006935,GO:0006954,GO:0008286,GO:0010759,GO:0014823,GO:0019732,GO:0030154,GO:0031012,GO:0031089,GO:0045087,GO:0045600,GO:0048566,GO:0050829,GO:0050830,GO:0050921,GO:0050994,GO:0061760,GO:0061771,GO:0062023	retinoid metabolic process|positive regulation of protein phosphorylation|platelet degranulation|positive regulation of systemic arterial blood pressure|signaling receptor binding|protein binding|extracellular region|extracellular space|chemotaxis|inflammatory response|insulin receptor signaling pathway|positive regulation of macrophage chemotaxis|response to activity|antifungal humoral response|…
RASD2	181.4011694267041	257.91831208921263	104.8840267641954	0.4060664335408755	-1.30021	0.0008455177823102	0.0168156485261885	Down	0.2656069085451679	0.2840375290283227	0.4582862481258189	0.522276579134215	1.1354232808299944	1.092313074023996	23551	RASD family member 2	GO:0003924,GO:0005525,GO:0005886,GO:0007165,GO:0007626,GO:0031397,GO:0031624,GO:0031681,GO:0033235,GO:0043548,GO:0043949,GO:0051897	GTPase activity|GTP binding|plasma membrane|signal transduction|locomotory behavior|negative regulation of protein ubiquitination|ubiquitin conjugating enzyme binding|G-protein beta-subunit binding|positive regulation of protein sumoylation|phosphatidylinositol 3-kinase binding|regulation of cAMP-mediated signaling|positive regulation of protein kinase B signaling
RASEF	304.1626555791882	406.02012831663023	202.3051828417459	0.4982529686113633	-1.00505	0.000565016234253	0.0127203290615857	Down	0.9177040302500952	0.6192148866213766	0.8064697347653125	1.1182766165036488	1.9148097818491645	2.116594866668999	158158	RAS and EF-hand domain containing	GO:0003924,GO:0005509,GO:0005525,GO:0005829,GO:0019003,GO:0042802,GO:0048471	GTPase activity|calcium ion binding|GTP binding|cytosol|GDP binding|identical protein binding|perinuclear region of cytoplasm
RASGRP1	80.73759659687444	118.19946861640716	43.275724577341606	0.366896555997752	-1.44655	0.0004350498277089	0.0105276343365301	Down	0.3054986825024958	0.1695864475072838	0.2017312367560423	0.8461026301922733	0.4159499322913535	0.7436240950878729	10125	RAS guanyl releasing protein 1	GO:0000139,GO:0000165,GO:0001934,GO:0005085,GO:0005509,GO:0005789,GO:0005794,GO:0005829,GO:0005886,GO:0007165,GO:0007265,GO:0008270,GO:0008289,GO:0016020,GO:0019992,GO:0030101,GO:0030154,GO:0031210,GO:0032725,GO:0032729,GO:0032760,GO:0042098,GO:0042100,GO:0042110,GO:0042113,GO:0042802,GO:0043406,GO:0043547,GO:0045954,GO:0046330,GO:0046579,GO:0070372,GO:0070374,GO:0090630,GO:1900274,GO:1900744	Golgi membrane|MAPK cascade|positive regulation of protein phosphorylation|guanyl-nucleotide exchange factor activity|calcium ion binding|endoplasmic reticulum membrane|Golgi apparatus|cytosol|plasma membrane|signal transduction|Ras protein signal transduction|zinc ion binding|lipid binding|membrane|diacylglycerol binding|natural killer cell activation|cell differentiation|phosphatidylcholine bin…	hsa04010,hsa04014,hsa04611,hsa04660,hsa05200,hsa05235	MAPK signaling pathway|Ras signaling pathway|Platelet activation|T cell receptor signaling pathway|Pathways in cancer|PD-L1 expression and PD-1 checkpoint pathway in cancer
RASGRP3	82.76360927019445	120.8806776016309	44.64654093875797	0.3684107994930943	-1.44061	0.000583172364388	0.0129042209219027	Down	0.1834723680107301	0.124256234012677	0.3135101749169896	0.5447266270388337	0.6282160556066183	0.6956378665051421	25780	RAS guanyl releasing protein 3	GO:0000165,GO:0005085,GO:0005096,GO:0005509,GO:0005515,GO:0005886,GO:0005887,GO:0007264,GO:0007265,GO:0019900,GO:0019992,GO:0031267,GO:0032045,GO:0043547,GO:0048471	MAPK cascade|guanyl-nucleotide exchange factor activity|GTPase activator activity|calcium ion binding|protein binding|plasma membrane|integral component of plasma membrane|small GTPase mediated signal transduction|Ras protein signal transduction|kinase binding|diacylglycerol binding|small GTPase binding|guanyl-nucleotide exchange factor complex|positive regulation of GTPase activity|perinuclear r…	hsa04010,hsa04014,hsa04015,hsa04662,hsa05200	MAPK signaling pathway|Ras signaling pathway|Rap1 signaling pathway|B cell receptor signaling pathway|Pathways in cancer
RASSF4	422.4175473719199	583.1385516973426	261.6965430464969	0.4492119418596317	-1.15453	0.0007636218315038	0.0155649999043885	Down	4.086561941500014	2.511610212439022	1.2690172483106683	5.793620251211065	6.825460966868348	6.207454649571942	83937	Ras association domain family member 4	GO:0005515,GO:0007049,GO:0007165	protein binding|cell cycle|signal transduction	hsa04392	Hippo signaling pathway - multiple species
RBP7	242.57721516774217	326.6977161013341	158.4567142341501	0.485776489991196	-1.04164	0.0006063244733283	0.0132897498266806	Down	9.389268999244504	7.0540959883907215	3.7222088774735207	14.902254335702231	15.411521919352682	14.472022149074755	116362	retinol binding protein 7	GO:0005515,GO:0005737,GO:0016918,GO:0019841	protein binding|cytoplasm|retinal binding|retinol binding
RCOR2	133.99127180804422	187.27453231701347	80.7080112990748	0.4320011024537681	-1.21089	0.002165918736832	0.0315095206561638	Down	1.1720928520116545	0.6806053162040789	0.3577565165845195	1.7040885461066022	2.1002270255244846	1.7037509370063229	283248	REST corepressor 2	GO:0000118,GO:0003714,GO:0005515,GO:0005667,GO:0006357,GO:0016575,GO:0019899,GO:0045892	histone deacetylase complex|transcription corepressor activity|protein binding|transcription regulator complex|regulation of transcription by RNA polymerase II|histone deacetylation|enzyme binding|negative regulation of transcription, DNA-templated
RELN	20.15298098986852	0.9627851655549096	39.34317681418214	40.618514645031176	5.344065578405512	7.368701639515542e-05	0.0029428876981447	Up	0.0133658879957358	0.0447169616192666	0.1941322630520646	0	0.0023240184411053	0.0047395697363722	5649	reelin	GO:0000904,GO:0001764,GO:0005576,GO:0005615,GO:0005737,GO:0006508,GO:0007155,GO:0007411,GO:0007417,GO:0007420,GO:0008236,GO:0010001,GO:0010976,GO:0018108,GO:0021511,GO:0021766,GO:0021800,GO:0030425,GO:0032793,GO:0038026,GO:0043005,GO:0045860,GO:0046872,GO:0048265,GO:0050731,GO:0050795,GO:0050804,GO:0051057,GO:0051968,GO:0061003,GO:0061098,GO:0070325,GO:0070326,GO:0090129,GO:1900273,GO:2000310,GO:…	cell morphogenesis involved in differentiation|neuron migration|extracellular region|extracellular space|cytoplasm|proteolysis|cell adhesion|axon guidance|central nervous system development|brain development|serine-type peptidase activity|glial cell differentiation|positive regulation of neuron projection development|peptidyl-tyrosine phosphorylation|spinal cord patterning|hippocampus development…	hsa04151,hsa04510,hsa04512,hsa05017,hsa05165	PI3K-Akt signaling pathway|Focal adhesion|ECM-receptor interaction|Spinocerebellar ataxia|Human papillomavirus infection
RGS9	61.75453762679128	88.88673785852745	34.62233739505505	0.3910117913012514	-1.35472	0.0003286111663638	0.0085712261216012	Down	0.2537091709696418	0.160827212770338	0.1196537247052235	0.4337924819156337	0.497607615446575	0.5505904681217421	8787	regulator of G protein signaling 9	GO:0001975,GO:0003924,GO:0005096,GO:0005634,GO:0005737,GO:0005886,GO:0006457,GO:0007186,GO:0007212,GO:0007399,GO:0007601,GO:0008277,GO:0009968,GO:0032355,GO:0035556,GO:0043547,GO:0098839,GO:0098978,GO:1904783,GO:1905912	response to amphetamine|GTPase activity|GTPase activator activity|nucleus|cytoplasm|plasma membrane|protein folding|G protein-coupled receptor signaling pathway|dopamine receptor signaling pathway|nervous system development|visual perception|regulation of G protein-coupled receptor signaling pathway|negative regulation of signal transduction|response to estradiol|intracellular signal transduction…	hsa04744,hsa05030	Phototransduction|Cocaine addiction
RHBDL3	196.3096425998048	266.4180781734164	126.20120702619292	0.4735617197276248	-1.07838	2.8591810365499183e-05	0.0014331888073345	Down	0.4265135368058737	0.5144512886736471	0.4081331024820357	0.8961820938892764	0.8862218983540932	1.3271531580934588	162494	rhomboid like 3	GO:0004252,GO:0005509,GO:0006508,GO:0016021	serine-type endopeptidase activity|calcium ion binding|proteolysis|integral component of membrane
RHPN1	387.2573731071327	530.5590909848947	243.9556552293702	0.4602334210266972	-1.11956	0.0006696980750021	0.0143658523017564	Down	1.5699938769262405	1.1601641107893408	0.5561414905907605	2.085538278680621	2.677712513142489	2.927486528866284	114822	rhophilin Rho GTPase binding protein 1	GO:0005515,GO:0005829,GO:0007165	protein binding|cytosol|signal transduction
RND2	110.69772534064268	170.39640328126663	50.99904740001868	0.3002760782678423	-1.73564	7.876966197542701e-05	0.003103819541529	Down	0.5768376601256058	0.3192266319127581	0.1760137329100124	1.5754294121950518	1.3755252023234958	0.8912437680042695	8153	Rho family GTPase 2	GO:0002080,GO:0003924,GO:0005515,GO:0005525,GO:0005769,GO:0005856,GO:0005886,GO:0005938,GO:0007015,GO:0007163,GO:0007165,GO:0007264,GO:0008360,GO:0016477,GO:0019901,GO:0030865,GO:0031410,GO:0032956,GO:0042995,GO:0043231,GO:0047485,GO:0048672	acrosomal membrane|GTPase activity|protein binding|GTP binding|early endosome|cytoskeleton|plasma membrane|cell cortex|actin filament organization|establishment or maintenance of cell polarity|signal transduction|small GTPase mediated signal transduction|regulation of cell shape|cell migration|protein kinase binding|cortical cytoskeleton organization|cytoplasmic vesicle|regulation of actin cytosk…
RNF208	190.6550337318224	263.27494805742856	118.03511940621614	0.4489431450163539	-1.1554	0.0001603219378107	0.0051812815735037	Down	1.4382426547449174	0.8802054247450805	0.8182046313502713	2.6952274709982955	3.0558201215286465	1.8378789252301435	727800	ring finger protein 208	GO:0004842,GO:0005515,GO:0005654,GO:0005829,GO:0046872,GO:0051865	ubiquitin-protein transferase activity|protein binding|nucleoplasm|cytosol|metal ion binding|protein autoubiquitination
RPS6KL1	186.79884418511745	275.51343469354566	98.08425367668907	0.3563665134567863	-1.48857	9.623279076579724e-06	0.0006446284715979	Down	0.5330485238824941	0.6285370085458772	0.2586168492875039	1.1124775134482423	1.5839169567151952	1.6151087143274931	83694	ribosomal protein S6 kinase like 1	GO:0005524,GO:0005840,GO:0006468,GO:0106310,GO:0106311	ATP binding|ribosome|protein phosphorylation|protein serine kinase activity|protein threonine kinase activity
S100A4	90.8932012995814	123.61195368715636	58.174448912006405	0.4709719700152281	-1.08629	0.0002839181084259	0.0078061588878233	Down	3.294968856002173	2.0102447698233123	2.8072248610634447	6.076690305928402	6.100374726808129	6.664830190316043	6275	S100 calcium binding protein A4	GO:0001837,GO:0003723,GO:0003779,GO:0005509,GO:0005515,GO:0005576,GO:0005615,GO:0005634,GO:0042802,GO:0043005,GO:0043123,GO:0046914,GO:0048306,GO:0048471,GO:0050786,GO:0062023,GO:0070062	epithelial to mesenchymal transition|RNA binding|actin binding|calcium ion binding|protein binding|extracellular region|extracellular space|nucleus|identical protein binding|neuron projection|positive regulation of I-kappaB kinase/NF-kappaB signaling|transition metal ion binding|calcium-dependent protein binding|perinuclear region of cytoplasm|RAGE receptor binding|collagen-containing extracellul…
SAMD14	124.89283242077852	173.24605441894587	76.53961042261108	0.4425239171674977	-1.17617	2.363173064015368e-05	0.0012553953376345	Down	0.3515958720138513	0.3631157881785306	0.2025144373196688	0.7139355366550636	0.7995552763165042	0.7354517140906602	201191	sterile alpha motif domain containing 14	GO:0005737,GO:0007015,GO:0014069,GO:0015629,GO:0019722,GO:0030425,GO:0031175,GO:0051015	cytoplasm|actin filament organization|postsynaptic density|actin cytoskeleton|calcium-mediated signaling|dendrite|neuron projection development|actin filament binding
SBK2	128.65468316978294	208.82666758633133	48.48269875323442	0.2328693157610727	-2.10241	1.7013021113497888e-10	8.954317576772084e-08	Down	0.6315313646442012	0.4481307591106999	0.3092447422183053	1.6422329648454594	2.5764066758283173	2.2561345421982986	646643	SH3 domain binding kinase family member 2	GO:0000165,GO:0000187,GO:0004708,GO:0005524,GO:0006468,GO:0106310,GO:0106311	MAPK cascade|activation of MAPK activity|MAP kinase kinase activity|ATP binding|protein phosphorylation|protein serine kinase activity|protein threonine kinase activity
SCIN	19.649636880077537	32.29839495098585	7.000878809169212	0.2183542312500303	-2.19526	0.0034323335562375	0.042176865379117	Down	0.0787716785734798	0.083222779989886	0.0080761118404376	0.2813019921417668	0.3287177035150909	0.226253975654341	85477	scinderin	GO:0001786,GO:0002102,GO:0003779,GO:0005509,GO:0005545,GO:0005546,GO:0005737,GO:0005886,GO:0005938,GO:0007417,GO:0008154,GO:0008285,GO:0015629,GO:0017156,GO:0030031,GO:0030054,GO:0032330,GO:0032991,GO:0042989,GO:0042995,GO:0043065,GO:0045010,GO:0045654,GO:0051014,GO:0051015,GO:0051016,GO:0051047,GO:0051127,GO:0051693,GO:0070062	phosphatidylserine binding|podosome|actin binding|calcium ion binding|1-phosphatidylinositol binding|phosphatidylinositol-4,5-bisphosphate binding|cytoplasm|plasma membrane|cell cortex|central nervous system development|actin polymerization or depolymerization|negative regulation of cell population proliferation|actin cytoskeleton|calcium-ion regulated exocytosis|cell projection assembly|cell jun…	hsa04666,hsa04810,hsa05203	Fc gamma R-mediated phagocytosis|Regulation of actin cytoskeleton|Viral carcinogenesis
SEMA3F	699.536289052989	945.5993304861104	453.4732476198671	0.4797446927262203	-1.05966	6.529899993008108e-07	7.887798048931188e-05	Down	2.836121395581667	2.9440163855687365	1.784172717898174	4.773521368762114	5.831451019233231	6.508696202280266	6405	semaphorin 3F	GO:0001755,GO:0005615,GO:0005887,GO:0007411,GO:0021612,GO:0021637,GO:0021675,GO:0021785,GO:0030215,GO:0030335,GO:0036486,GO:0045499,GO:0048843,GO:0048846,GO:0050919,GO:0061549,GO:0071526,GO:0097490,GO:0097491,GO:0098978,GO:0099175,GO:1901166,GO:1902285,GO:1902287	neural crest cell migration|extracellular space|integral component of plasma membrane|axon guidance|facial nerve structural organization|trigeminal nerve structural organization|nerve development|branchiomotor neuron axon guidance|semaphorin receptor binding|positive regulation of cell migration|ventral trunk neural crest cell migration|chemorepellent activity|negative regulation of axon extensio…	hsa04360	Axon guidance
SEMA4A	80.89137716256046	136.3125783006194	25.47017602450139	0.1877063958549709	-2.41345	6.232362506090305e-05	0.0025799529846138	Down	0.3120960897823997	0.2173230381247991	0.0290889380513343	1.0899655287937082	1.0211927906901572	1.0639399549572897	64218	semaphorin 4A	GO:0001525,GO:0001755,GO:0005515,GO:0005615,GO:0005886,GO:0005887,GO:0007411,GO:0008360,GO:0010594,GO:0016525,GO:0030215,GO:0030335,GO:0045063,GO:0045499,GO:0048843,GO:0050919,GO:0071526,GO:1904891,GO:1905704	angiogenesis|neural crest cell migration|protein binding|extracellular space|plasma membrane|integral component of plasma membrane|axon guidance|regulation of cell shape|regulation of endothelial cell migration|negative regulation of angiogenesis|semaphorin receptor binding|positive regulation of cell migration|T-helper 1 cell differentiation|chemorepellent activity|negative regulation of axon ex…	hsa04360	Axon guidance
SEPTIN3	113.21559490353808	163.67824552052787	62.75294428654822	0.3825335166005135	-1.38634	1.3640115534932797e-05	0.0008238294370422	Down	0.172879982243128	0.3237865127241334	0.2416993639983949	0.6165223183201471	0.7870208976234766	0.7105641774996871	55964	septin 3	GO:0003674,GO:0003924,GO:0005515,GO:0005525,GO:0005940,GO:0015630,GO:0031105,GO:0032153,GO:0034613,GO:0042802,GO:0043005,GO:0060090,GO:0061640,GO:0098793,GO:0099569	molecular_function|GTPase activity|protein binding|GTP binding|septin ring|microtubule cytoskeleton|septin complex|cell division site|cellular protein localization|identical protein binding|neuron projection|molecular adaptor activity|cytoskeleton-dependent cytokinesis|presynapse|presynaptic cytoskeleton	hsa05100,hsa05131	Bacterial invasion of epithelial cells|Shigellosis
SEPTIN4	354.290342259618	534.9808499917018	173.59983452753383	0.3248816242431841	-1.62201	1.3707860747970175e-06	0.0001412676530369	Down	1.4125385644049282	1.2467784200230687	0.5010695879576108	3.947227496680312	3.587738519922846	2.9355894178708377	5414	septin 4	GO:0000287,GO:0003924,GO:0005198,GO:0005515,GO:0005525,GO:0005634,GO:0005654,GO:0005739,GO:0005741,GO:0005829,GO:0005940,GO:0006915,GO:0007283,GO:0008021,GO:0015630,GO:0017157,GO:0030154,GO:0031105,GO:0031398,GO:0032153,GO:0034613,GO:0042802,GO:0042981,GO:0043065,GO:0060090,GO:0061640,GO:0097227,GO:2001244	magnesium ion binding|GTPase activity|structural molecule activity|protein binding|GTP binding|nucleus|nucleoplasm|mitochondrion|mitochondrial outer membrane|cytosol|septin ring|apoptotic process|spermatogenesis|synaptic vesicle|microtubule cytoskeleton|regulation of exocytosis|cell differentiation|septin complex|positive regulation of protein ubiquitination|cell division site|cellular protein lo…	hsa04210,hsa04215	Apoptosis|Apoptosis - multiple species
SERPINB3	30.91619273572268	11.63830147051042	50.19408400093492	4.314571353682367	2.109217236893318	0.000348225655341	0.0089248721439329	Up	0.7792304871468295	1.1622521949237787	0.3916228222567236	0.148808259463395	0.175340179843631	0.260062718094651	6317	serpin family B member 3	GO:0001618,GO:0002020,GO:0004867,GO:0004869,GO:0005576,GO:0005615,GO:0005634,GO:0005737,GO:0008284,GO:0010466,GO:0010718,GO:0010950,GO:0010951,GO:0030335,GO:0031410,GO:0031982,GO:0035425,GO:0035578,GO:0038001,GO:0043086,GO:0043312,GO:0043508,GO:0045861,GO:0046718,GO:0070062	virus receptor activity|protease binding|serine-type endopeptidase inhibitor activity|cysteine-type endopeptidase inhibitor activity|extracellular region|extracellular space|nucleus|cytoplasm|positive regulation of cell population proliferation|negative regulation of peptidase activity|positive regulation of epithelial to mesenchymal transition|positive regulation of endopeptidase activity|negati…	hsa05146	Amoebiasis
SERPINB7	42.45570783321038	8.765965482709168	76.14545018371159	8.684413540043503	3.118428426778116	0.0002566348043504	0.0073153329046651	Up	0.1568463225341531	1.1362912352433507	1.2175432423501045	0.0727421818167283	0.0467519036227863	0.2026084626393008	8710	serpin family B member 7	GO:0004867,GO:0005615,GO:0005737,GO:0010951,GO:0032914,GO:0032967,GO:0072126,GO:0090362	serine-type endopeptidase inhibitor activity|extracellular space|cytoplasm|negative regulation of endopeptidase activity|positive regulation of transforming growth factor beta1 production|positive regulation of collagen biosynthetic process|positive regulation of glomerular mesangial cell proliferation|positive regulation of platelet-derived growth factor production
SERPINE2	11380.281037353792	7074.816949525233	15685.74512518234	2.2170870314897475	1.1486654041403614	0.0012452783578712	0.0219619232769516	Up	79.77393036244061	162.7397278304617	226.72907442813295	62.53352028186134	69.96907332793617	102.98366183980276	5270	serpin family E member 2	GO:0004867,GO:0005102,GO:0005515,GO:0005539,GO:0005576,GO:0005615,GO:0005829,GO:0007596,GO:0008201,GO:0008285,GO:0010757,GO:0010766,GO:0010951,GO:0010955,GO:0014067,GO:0021683,GO:0030195,GO:0030308,GO:0030334,GO:0031091,GO:0031232,GO:0031594,GO:0032940,GO:0033363,GO:0042177,GO:0042628,GO:0045861,GO:0045879,GO:0048505,GO:0048711,GO:0050974,GO:0051966,GO:0060291,GO:0060384,GO:0061108,GO:0062023,GO:…	serine-type endopeptidase inhibitor activity|signaling receptor binding|protein binding|glycosaminoglycan binding|extracellular region|extracellular space|cytosol|blood coagulation|heparin binding|negative regulation of cell population proliferation|negative regulation of plasminogen activation|negative regulation of sodium ion transport|negative regulation of endopeptidase activity|negative regu…
SERTM2	6.362590544474733	0	12.725181088949464	71.10342013217306	6.1518470512025685	0.000481363854544	0.0112959540197699	Up	0.0282754800256712	0.0418225145669034	0.1391500761683733	0	0	0	401613	serine rich and transmembrane domain containing 2	GO:0016021,GO:0043231	integral component of membrane|intracellular membrane-bounded organelle
SFN	99.8207065024258	152.87365354383724	46.76775946101424	0.3067629588417268	-1.7048	0.0002589879270122	0.0073681565258278	Down	1.3758485409188554	1.1586608830319718	0.3270948783325882	2.891446113926101	4.0148733381751525	3.1181803224757587	2810	stratifin	GO:0000079,GO:0001836,GO:0003334,GO:0005515,GO:0005615,GO:0005634,GO:0005739,GO:0005829,GO:0006469,GO:0006977,GO:0007165,GO:0008426,GO:0008630,GO:0010482,GO:0010839,GO:0019901,GO:0030307,GO:0031424,GO:0042802,GO:0043154,GO:0045296,GO:0045606,GO:0046827,GO:0051219,GO:0061024,GO:0061436,GO:0070062,GO:0071901,GO:1900740	regulation of cyclin-dependent protein serine/threonine kinase activity|release of cytochrome c from mitochondria|keratinocyte development|protein binding|extracellular space|nucleus|mitochondrion|cytosol|negative regulation of protein kinase activity|DNA damage response, signal transduction by p53 class mediator resulting in cell cycle arrest|signal transduction|protein kinase C inhibitor activi…	hsa04110,hsa04115,hsa04960	Cell cycle|p53 signaling pathway|Aldosterone-regulated sodium reabsorption
SGCG	52.86841795310428	81.00499395198905	24.73184195421945	0.3068183016646704	-1.70454	0.0003854343687897	0.0095786615393833	Down	0.5007826687597974	0.3860854625197633	0.1387649522765391	1.3767788558483218	1.186096037525054	1.0366745039149257	6445	sarcoglycan gamma	GO:0005515,GO:0005737,GO:0005856,GO:0005886,GO:0007517,GO:0016012,GO:0016021,GO:0042383,GO:0048738,GO:0060047	protein binding|cytoplasm|cytoskeleton|plasma membrane|muscle organ development|sarcoglycan complex|integral component of membrane|sarcolemma|cardiac muscle tissue development|heart contraction	hsa05410,hsa05412,hsa05414,hsa05416	Hypertrophic cardiomyopathy|Arrhythmogenic right ventricular cardiomyopathy|Dilated cardiomyopathy|Viral myocarditis
SGPP2	31.78011383711004	51.64266714502643	11.917560529193628	0.2321180814937008	-2.10707	0.0033264015859124	0.0413680845329888	Down	0.1183049076953884	0.0208316480473644	0.0404309299621078	0.1493613803169413	0.4062670619483029	0.2831702564322522	130367	sphingosine-1-phosphate phosphatase 2	GO:0005783,GO:0005789,GO:0006670,GO:0016020,GO:0016021,GO:0030148,GO:0042392,GO:0046839,GO:0061469	endoplasmic reticulum|endoplasmic reticulum membrane|sphingosine metabolic process|membrane|integral component of membrane|sphingolipid biosynthetic process|sphingosine-1-phosphate phosphatase activity|phospholipid dephosphorylation|regulation of type B pancreatic cell proliferation	hsa00600,hsa04071	Sphingolipid metabolism|Sphingolipid signaling pathway
SHC2	287.77818881843075	416.6251405930656	158.93123704379573	0.3820289591516751	-1.38825	4.171238637753476e-08	9.251408252997584e-06	Down	1.9486030809415475	1.544033672027872	1.027722943424832	4.420132691656717	4.837915199241567	3.5678405038602232	25759	SHC adaptor protein 2	GO:0000165,GO:0000187,GO:0005515,GO:0005575,GO:0005829,GO:0005886,GO:0007169,GO:0007265,GO:0019901,GO:0030971,GO:0048010	MAPK cascade|activation of MAPK activity|protein binding|cellular_component|cytosol|plasma membrane|transmembrane receptor protein tyrosine kinase signaling pathway|Ras protein signal transduction|protein kinase binding|receptor tyrosine kinase binding|vascular endothelial growth factor receptor signaling pathway	hsa01521,hsa01522,hsa04012,hsa04014,hsa04062,hsa04072,hsa04370,hsa04510,hsa04650,hsa04722,hsa04910,hsa04915,hsa04917,hsa04926,hsa04935,hsa05034,hsa05100,hsa05214,hsa05220,hsa05224,hsa05225,hsa05226	EGFR tyrosine kinase inhibitor resistance|Endocrine resistance|ErbB signaling pathway|Ras signaling pathway|Chemokine signaling pathway|Phospholipase D signaling pathway|VEGF signaling pathway|Focal adhesion|Natural killer cell mediated cytotoxicity|Neurotrophin signaling pathway|Insulin signaling pathway|Estrogen signaling pathway|Prolactin signaling pathway|Relaxin signaling pathway|Growth horm…
SLC16A2	2276.5107734137923	1401.9034447327947	3151.1181020947884	2.2475563447606595	1.168357283609735	1.7205757303816382e-08	4.695578618265592e-06	Up	15.921725531664611	19.137685091445046	24.23313071271824	10.508778241157184	8.97758865584418	9.591265660078449	6567	solute carrier family 16 member 2	GO:0005215,GO:0005886,GO:0005887,GO:0006520,GO:0008028,GO:0015171,GO:0015293,GO:0015349,GO:0015718,GO:0016021,GO:0016324,GO:0042403,GO:0043252,GO:0070327,GO:0089718,GO:0150104,GO:2000178	transporter activity|plasma membrane|integral component of plasma membrane|cellular amino acid metabolic process|monocarboxylic acid transmembrane transporter activity|amino acid transmembrane transporter activity|symporter activity|thyroid hormone transmembrane transporter activity|monocarboxylic acid transport|integral component of membrane|apical plasma membrane|thyroid hormone metabolic proce…	hsa04919	Thyroid hormone signaling pathway
SLC22A17	437.703633767204	599.1479345809155	276.259332953492	0.4612020563230369	-1.11653	2.847807668237229e-07	4.076374418248152e-05	Down	2.9394910915212185	3.794467616706074	2.1918037953843514	6.697408454709697	6.545917968142209	7.789191494735782	51310	solute carrier family 22 member 17	GO:0004888,GO:0005515,GO:0005774,GO:0005886,GO:0005887,GO:0006879,GO:0015891,GO:0022857,GO:0031301,GO:0055085	transmembrane signaling receptor activity|protein binding|vacuolar membrane|plasma membrane|integral component of plasma membrane|cellular iron ion homeostasis|siderophore transport|transmembrane transporter activity|integral component of organelle membrane|transmembrane transport
SLC22A3	1633.4072728465922	933.6350407714966	2333.179504921686	2.4987867562053947	1.321227788622822	0.0005516796872845	0.012565847838505	Up	2.2108251581933214	3.1193697783241188	6.906262163955606	1.8741193436578487	1.6669217755200931	1.9374086630727616	6581	solute carrier family 22 member 3	GO:0001692,GO:0005326,GO:0005330,GO:0005515,GO:0005886,GO:0005887,GO:0006836,GO:0006855,GO:0008504,GO:0008514,GO:0015101,GO:0015651,GO:0015695,GO:0015697,GO:0015711,GO:0015718,GO:0015844,GO:0016020,GO:0019534,GO:0032098,GO:0042908,GO:0043025,GO:0051610,GO:0051615,GO:0051620,GO:0051625,GO:0090494,GO:0098793,GO:0150104,GO:1901998	histamine metabolic process|neurotransmitter transmembrane transporter activity|dopamine:sodium symporter activity|protein binding|plasma membrane|integral component of plasma membrane|neurotransmitter transport|drug transmembrane transport|monoamine transmembrane transporter activity|organic anion transmembrane transporter activity|organic cation transmembrane transporter activity|quaternary amm…	hsa05231	Choline metabolism in cancer
SLC29A2	237.9518888332445	368.0512553277001	107.8525223387888	0.2935204516159946	-1.76847	4.683989147314137e-07	5.849826107115971e-05	Down	0.9712568481568026	0.9328536768501728	0.3342500787961136	2.8958965673663792	2.763475803203137	2.5505574886883453	3177	solute carrier family 29 member 2	GO:0001504,GO:0005326,GO:0005337,GO:0005730,GO:0005886,GO:0005887,GO:0006836,GO:0015211,GO:0015213,GO:0015853,GO:0015854,GO:0015858,GO:0015860,GO:0015862,GO:0016021,GO:0016323,GO:0031965,GO:0032238,GO:0035344,GO:0035364,GO:0072531,GO:0098793,GO:0098810,GO:0150104,GO:1901642	neurotransmitter uptake|neurotransmitter transmembrane transporter activity|nucleoside transmembrane transporter activity|nucleolus|plasma membrane|integral component of plasma membrane|neurotransmitter transport|purine nucleoside transmembrane transporter activity|uridine transmembrane transporter activity|adenine transport|guanine transport|nucleoside transport|purine nucleoside transmembrane t…	hsa05034	Alcoholism
SLC29A4	413.48258136869765	578.0866212809827	248.87854145641225	0.4307881487142758	-1.21495	1.94073094733674e-07	3.1023798325795604e-05	Down	2.4233698130944075	2.5784638343067403	1.4801716833673035	4.603249897766341	5.486747953864424	6.2347251807068	222962	solute carrier family 29 member 4	GO:0001692,GO:0005326,GO:0005337,GO:0005342,GO:0005886,GO:0006836,GO:0008324,GO:0008504,GO:0015101,GO:0015562,GO:0015695,GO:0015844,GO:0016021,GO:0016323,GO:0016324,GO:0019534,GO:0042908,GO:0042910,GO:0051610,GO:0051615,GO:0051620,GO:0051625,GO:0090494,GO:0098655,GO:0098793,GO:0140115,GO:0150104,GO:1901642,GO:1901998,GO:1903825	histamine metabolic process|neurotransmitter transmembrane transporter activity|nucleoside transmembrane transporter activity|organic acid transmembrane transporter activity|plasma membrane|neurotransmitter transport|cation transmembrane transporter activity|monoamine transmembrane transporter activity|organic cation transmembrane transporter activity|efflux transmembrane transporter activity|org…
SLC2A10	510.6077768746663	681.7771700363053	339.438383713027	0.4981925851130817	-1.00522	0.0029111328537305	0.0379994374361624	Down	1.8993140910216817	1.551523786860994	0.6142974421117763	2.7249264997544533	3.288849003950696	2.7620461771692795	81031	solute carrier family 2 member 10	GO:0005351,GO:0005886,GO:0005887,GO:0008645,GO:0010628,GO:0010629,GO:0012505,GO:0015757,GO:0016021,GO:0030511,GO:0030512,GO:0032683,GO:0033300,GO:0043588,GO:0045454,GO:0048471,GO:0055056,GO:0060392,GO:0060840,GO:0070837,GO:0072498,GO:0098708,GO:0150104,GO:1902600,GO:1902729,GO:1902730,GO:1903053,GO:1904659,GO:2001045	carbohydrate:proton symporter activity|plasma membrane|integral component of plasma membrane|hexose transmembrane transport|positive regulation of gene expression|negative regulation of gene expression|endomembrane system|galactose transmembrane transport|integral component of membrane|positive regulation of transforming growth factor beta receptor signaling pathway|negative regulation of transfo…
SLC2A14	18.356862608584105	31.69777936667085	5.015945850497324	0.1596996455943498	-2.64657	0.0001755526540886	0.0055034621368383	Down	0.0443653885191225	0.023436157733065	0.0170572015545539	0.1440304480283594	0.1619963898441263	0.2713779070570405	144195	solute carrier family 2 member 14	GO:0005355,GO:0005634,GO:0005886,GO:0007275,GO:0007283,GO:0016021,GO:0030154,GO:0033300,GO:0070837,GO:1904659	glucose transmembrane transporter activity|nucleus|plasma membrane|multicellular organism development|spermatogenesis|integral component of membrane|cell differentiation|dehydroascorbic acid transmembrane transporter activity|dehydroascorbic acid transport|glucose transmembrane transport
SLC38A3	342.6155615329069	514.4606464687008	170.77047659711243	0.3324693255320887	-1.58871	3.5985318061546726e-09	1.2299508936055777e-06	Down	2.034172805481774	1.4446343422826873	0.9086409909020564	4.3020997549008	5.265807614647271	4.705052170887668	10991	solute carrier family 38 member 3	GO:0003333,GO:0005290,GO:0005886,GO:0005887,GO:0006814,GO:0006865,GO:0006867,GO:0006868,GO:0007420,GO:0007565,GO:0015171,GO:0015180,GO:0015182,GO:0015186,GO:0015293,GO:0015297,GO:0015808,GO:0015817,GO:0016323,GO:0016324,GO:0051365,GO:0061402,GO:0089709,GO:0150104,GO:2000487	amino acid transmembrane transport|L-histidine transmembrane transporter activity|plasma membrane|integral component of plasma membrane|sodium ion transport|amino acid transport|asparagine transport|glutamine transport|brain development|female pregnancy|amino acid transmembrane transporter activity|L-alanine transmembrane transporter activity|L-asparagine transmembrane transporter activity|L-glut…	hsa04724,hsa04727,hsa04964	Glutamatergic synapse|GABAergic synapse|Proximal tubule bicarbonate reclamation
SLC45A1	174.58196528584682	245.1826543849548	103.98127618673868	0.4245172372907467	-1.2361	2.2723108612732166e-05	0.0012297924301072	Down	1.253908787292268	1.3247626180120795	0.7177806179275515	2.182382028511172	3.1068662876248285	3.1347012935720784	50651	solute carrier family 45 member 1	GO:0008506,GO:0015770,GO:0016020,GO:0016021,GO:1904659	sucrose:proton symporter activity|sucrose transport|membrane|integral component of membrane|glucose transmembrane transport
SLC46A3	305.0224505107472	442.09279267166	167.9521083498341	0.3804587970202945	-1.39419	3.425050024630722e-06	0.0002867895580283	Down	1.8403826610336909	1.48540312444819	0.7207330590636973	3.9404144691685534	3.8482395194583865	3.68034623309652	283537	solute carrier family 46 member 3	GO:0022857,GO:0034486,GO:0070062,GO:1905103	transmembrane transporter activity|vacuolar transmembrane transport|extracellular exosome|integral component of lysosomal membrane
SLC47A1	279.21770916386293	432.9873570211738	125.44806130655176	0.2903365691973555	-1.7842	2.9530481247408235e-11	1.8232803757940727e-08	Down	1.3994845391827848	0.9913101736734292	0.6440428347534871	3.3645033289793367	3.9487113915938257	4.001095641759151	55244	solute carrier family 47 member 1	GO:0005515,GO:0005886,GO:0015179,GO:0015297,GO:0015695,GO:0016020,GO:0016021,GO:0016323,GO:0016324,GO:0022857,GO:0031982,GO:0042886,GO:0042887,GO:0042908,GO:0042910,GO:0055085,GO:0061459,GO:0089718,GO:0097638,GO:1902475	protein binding|plasma membrane|L-amino acid transmembrane transporter activity|antiporter activity|organic cation transport|membrane|integral component of membrane|basolateral plasma membrane|apical plasma membrane|transmembrane transporter activity|vesicle|amide transport|amide transmembrane transporter activity|xenobiotic transport|xenobiotic transmembrane transporter activity|transmembrane tr…
SLC48A1	894.2710638562631	1196.7520779239942	591.7900497885313	0.4947621591062111	-1.01519	0.0001758926963731	0.0055034621368383	Down	4.084565010812837	2.778112951216434	1.7111653988322455	6.689363082654108	6.672182796149667	5.3315761282600045	55652	solute carrier family 48 member 1	GO:0005515,GO:0005765,GO:0005886,GO:0010008,GO:0015232,GO:0015886,GO:0016021,GO:0020037	protein binding|lysosomal membrane|plasma membrane|endosome membrane|heme transmembrane transporter activity|heme transport|integral component of membrane|heme binding
SLC6A9	146.7864135649146	202.08593201655745	91.4868951132716	0.452461184990772	-1.14413	4.240992456693796e-05	0.001939326703581	Down	0.6683827936451263	0.5542903166683775	0.7442107017560203	1.6332413817655074	1.2596346455281229	1.8731422163122493	6536	solute carrier family 6 member 9	GO:0005768,GO:0005886,GO:0005887,GO:0006836,GO:0009925,GO:0014069,GO:0015187,GO:0015375,GO:0015816,GO:0016020,GO:0016323,GO:0016324,GO:0016328,GO:0030285,GO:0031045,GO:0035725,GO:0046985,GO:0070455,GO:0098686,GO:0098688,GO:0099055,GO:0099056,GO:0150104,GO:1903804,GO:1904256,GO:1904440,GO:1904782	endosome|plasma membrane|integral component of plasma membrane|neurotransmitter transport|basal plasma membrane|postsynaptic density|glycine transmembrane transporter activity|glycine:sodium symporter activity|glycine transport|membrane|basolateral plasma membrane|apical plasma membrane|lateral plasma membrane|integral component of synaptic vesicle membrane|dense core granule|sodium ion transmemb…	hsa04721	Synaptic vesicle cycle
SLX1B	175.26299737285575	43.06133983081147	307.465	7.127060810204686	2.8333072339230387	2.8894294411243704e-21	4.258152167384985e-17	Up	7.723647603098126	7.119376651373415	5.921821138499388	0.6541176795811555	1.4247090836190224	1.0955281518362758	79008	SLX1 homolog B, structure-specific endonuclease subunit	GO:0000724,GO:0005515,GO:0005654,GO:0006281,GO:0008821,GO:0010792,GO:0010833,GO:0017108,GO:0033557,GO:0036297,GO:0046872,GO:0061820,GO:0090305,GO:0090656,GO:1904357,GO:1904431	double-strand break repair via homologous recombination|protein binding|nucleoplasm|DNA repair|crossover junction endodeoxyribonuclease activity|DNA double-strand break processing involved in repair via single-strand annealing|telomere maintenance via telomere lengthening|5'-flap endonuclease activity|Slx1-Slx4 complex|interstrand cross-link repair|metal ion binding|telomeric D-loop disassembly|n…	hsa03460	Fanconi anemia pathway
SMIM11A	44.53778294341485	86.65869839163616	2.4168674951935305	0.0277312058595316	-5.17235	2.876724838826137e-07	4.076374418248152e-05	Down	0.0620983399420932	0.0656072915586934	0.0955000225131753	1.3103984467270635	6.996756319318713	0.5945451693583517	54065	small integral membrane protein 11A	GO:0003674,GO:0005515,GO:0005575,GO:0008150,GO:0016021	molecular_function|protein binding|cellular_component|biological_process|integral component of membrane
SMIM5	7.199384623254452	13.734991784640536	0.6637774618683607	0.0493341271731534	-4.34127	0.0022265536502043	0.0321693344539822	Down	0.0070566295388742	0.0074553740407606	0	0.1603634462777875	0.0441714414098403	0.112603251772415	643008	small integral membrane protein 5	GO:0005515,GO:0016021	protein binding|integral component of membrane
SMPDL3B	192.4659797985757	277.3249337256985	107.6070258714528	0.38882424258695	-1.36281	3.247860454782025e-06	0.0002815512913066	Down	1.357585329664982	0.8182851379592798	0.6691693269191463	2.269594907346892	2.623816044559699	3.0365381133283846	27293	sphingomyelin phosphodiesterase acid like 3B	GO:0004767,GO:0005615,GO:0005886,GO:0006685,GO:0006954,GO:0008081,GO:0008150,GO:0008270,GO:0016798,GO:0031225,GO:0034122,GO:0045087,GO:0046466,GO:0050728,GO:0070062	sphingomyelin phosphodiesterase activity|extracellular space|plasma membrane|sphingomyelin catabolic process|inflammatory response|phosphoric diester hydrolase activity|biological_process|zinc ion binding|hydrolase activity, acting on glycosyl bonds|anchored component of membrane|negative regulation of toll-like receptor signaling pathway|innate immune response|membrane lipid catabolic process|ne…
SNX32	33.794943547416395	50.449462332972224	17.140424761860537	0.3414013449738489	-1.55046	0.0012458551848769	0.0219619232769516	Down	0.200304405317216	0.1498995397533028	0.085568020171805	0.4967418111900746	0.513717397311756	0.3728987302215582	254122	sorting nexin 32	GO:0005515,GO:0005768,GO:0005829,GO:0015031,GO:0016241,GO:0035091,GO:0042147	protein binding|endosome|cytosol|protein transport|regulation of macroautophagy|phosphatidylinositol binding|retrograde transport, endosome to Golgi	hsa04144	Endocytosis
SOD3	30.024110406140327	47.00451450026012	13.0437063120205	0.2788173701059856	-1.84261	0.003140484132926	0.0399665929766244	Down	0.3499609835719663	0.2918968480365599	0.0944209262135914	0.5381688536102022	1.0760861884702349	1.2344370041762387	6649	superoxide dismutase 3	GO:0001666,GO:0004784,GO:0005507,GO:0005515,GO:0005576,GO:0005615,GO:0005634,GO:0005796,GO:0008201,GO:0019430,GO:0034599,GO:0046688,GO:0055114,GO:0062023,GO:0070062	response to hypoxia|superoxide dismutase activity|copper ion binding|protein binding|extracellular region|extracellular space|nucleus|Golgi lumen|heparin binding|removal of superoxide radicals|cellular response to oxidative stress|response to copper ion|oxidation-reduction process|collagen-containing extracellular matrix|extracellular exosome
SP6	116.09090022756672	170.63969355484576	61.54210690028759	0.359745295839165	-1.47495	0.0005863582114018	0.0129407943342186	Down	0.2510293208912853	0.3808202116141338	0.5411353694231257	0.7313712949687841	1.611625345022408	1.2736061377172982	80320	Sp6 transcription factor	GO:0000785,GO:0000978,GO:0000981,GO:0005515,GO:0005634,GO:0005829,GO:0006357,GO:0042481,GO:0046872	chromatin|RNA polymerase II cis-regulatory region sequence-specific DNA binding|DNA-binding transcription factor activity, RNA polymerase II-specific|protein binding|nucleus|cytosol|regulation of transcription by RNA polymerase II|regulation of odontogenesis|metal ion binding
SPAG6	7.508502256797393	13.326345399372457	1.6906591142223244	0.1276509450366705	-2.96972	0.0038404755327141	0.0449281088042874	Down	0.0171757015315635	0.0181462380340146	0.0088047435968683	0.1579873003829898	0.0985530744132625	0.1187654712141587	9576	sperm associated antigen 6	GO:0005634,GO:0005874,GO:0005930,GO:0015630,GO:0030030,GO:0097228	nucleus|microtubule|axoneme|microtubule cytoskeleton|cell projection organization|sperm principal piece
SUGCT	48.58640732785671	75.65220575913905	21.52060889657433	0.2858755826230705	-1.80654	1.1398976479244157e-05	0.0007272152224009	Down	0.0990303864410043	0.0732383636941749	0.0439969727816679	0.2786317416151711	0.2996121868163731	0.2423029294182878	79783	succinyl-CoA:glutarate-CoA transferase	GO:0005739,GO:0047369	mitochondrion|succinate-hydroxymethylglutarate CoA-transferase activity
SULT1A1	168.14209237119562	229.58625127657547	106.6979334658157	0.4656516515913226	-1.10268	0.0006571681331114	0.0141796292498729	Down	1.8930950234774069	1.235710151688013	0.7911975975201578	2.935918850023294	3.5474384790504803	2.6167683829364345	6817	sulfotransferase family 1A member 1	GO:0004062,GO:0005515,GO:0005737,GO:0005829,GO:0006068,GO:0006584,GO:0006805,GO:0008146,GO:0008210,GO:0009308,GO:0009812,GO:0047894,GO:0050294,GO:0050427,GO:0050656,GO:0051923	aryl sulfotransferase activity|protein binding|cytoplasm|cytosol|ethanol catabolic process|catecholamine metabolic process|xenobiotic metabolic process|sulfotransferase activity|estrogen metabolic process|amine metabolic process|flavonoid metabolic process|flavonol 3-sulfotransferase activity|steroid sulfotransferase activity|3'-phosphoadenosine 5'-phosphosulfate metabolic process|3'-phosphoadeno…	hsa05204	Chemical carcinogenesis
SULT2B1	45.32292056529026	77.33388602590469	13.311955104675812	0.1737204205305621	-2.52516	3.329550759447281e-07	4.5857560319602414e-05	Down	0.4269537109185914	0.1961214409583719	0.1332242306945363	1.6874115229685482	1.6654991317634893	1.3625875055757242	6820	sulfotransferase family 2B member 1	GO:0003676,GO:0004027,GO:0005515,GO:0005634,GO:0005737,GO:0005783,GO:0005829,GO:0008146,GO:0008202,GO:0008203,GO:0008285,GO:0015485,GO:0043231,GO:0045606,GO:0050294,GO:0050427,GO:0051923,GO:0070062,GO:1990239	nucleic acid binding|alcohol sulfotransferase activity|protein binding|nucleus|cytoplasm|endoplasmic reticulum|cytosol|sulfotransferase activity|steroid metabolic process|cholesterol metabolic process|negative regulation of cell population proliferation|cholesterol binding|intracellular membrane-bounded organelle|positive regulation of epidermal cell differentiation|steroid sulfotransferase activ…	hsa00140	Steroid hormone biosynthesis
SYCP2L	29.692365140259948	45.94350460499575	13.44122567552412	0.2940217285565922	-1.76601	0.0009982705573117	0.0188126767303108	Down	0.1703488321546594	0.1231405334858942	0.0735373153762505	0.3589847927676013	0.3834973957534987	0.6104187827948699	221711	synaptonemal complex protein 2 like	GO:0000080,GO:0000779,GO:0000800,GO:0005654,GO:0140013	mitotic G1 phase|condensed chromosome, centromeric region|lateral element|nucleoplasm|meiotic nuclear division
SYNPO2L	44.46529384003544	67.69102643001823	21.23956125005262	0.3145721850834007	-1.66854	0.0031976335059308	0.0403800556785795	Down	0.1128857108415329	0.1590192964019549	0.033756545378868	0.3053990969690597	0.2846090637855322	0.4553354648407214	79933	synaptopodin 2 like	GO:0003007,GO:0003779,GO:0005634,GO:0005654,GO:0005829,GO:0015629,GO:0016607,GO:0030018,GO:0030054,GO:0032233,GO:0035025,GO:0045214,GO:0051496	heart morphogenesis|actin binding|nucleus|nucleoplasm|cytosol|actin cytoskeleton|nuclear speck|Z disc|cell junction|positive regulation of actin filament bundle assembly|positive regulation of Rho protein signal transduction|sarcomere organization|positive regulation of stress fiber assembly
SYT15	11.398683062071091	19.77275265924993	3.024613464892242	0.1541762139667467	-2.69735	0.0014125011251634	0.0237625902757233	Down	0.0184737942879155	0.0039035362593357	0.0113642185736035	0.0879624966691589	0.0732373636861838	0.0786101182510924	83849	synaptotagmin 15	GO:0000149,GO:0001786,GO:0005509,GO:0005544,GO:0005886,GO:0014059,GO:0016021,GO:0016192,GO:0017156,GO:0017158,GO:0030276,GO:0070382,GO:0071277	SNARE binding|phosphatidylserine binding|calcium ion binding|calcium-dependent phospholipid binding|plasma membrane|regulation of dopamine secretion|integral component of membrane|vesicle-mediated transport|calcium-ion regulated exocytosis|regulation of calcium ion-dependent exocytosis|clathrin binding|exocytic vesicle|cellular response to calcium ion
TCEAL7	199.09874261505385	272.6733106630873	125.5241745670203	0.4607220780688215	-1.11803	2.675687493236813e-05	0.0013667956765352	Down	3.2889120784145702	3.3289625716818536	2.1222227225150068	5.450660205759297	6.766410432262951	8.392139633329819	56849	transcription elongation factor A like 7	GO:0005634,GO:0005654,GO:0032088,GO:0045892,GO:0050699	nucleus|nucleoplasm|negative regulation of NF-kappaB transcription factor activity|negative regulation of transcription, DNA-templated|WW domain binding
TCTE1	14.7621289109295	25.150473114078395	4.373784707780592	0.1747854140387654	-2.51634	0.0038413121458507	0.0449281088042874	Down	0.0321832462681134	0.0476025264517667	0.0065992118222332	0.0905507317580399	0.1678776401065008	0.2738937930574835	202500	t-complex-associated-testis-expressed 1	GO:0005737,GO:0005856,GO:0030317,GO:0036126	cytoplasm|cytoskeleton|flagellated sperm motility|sperm flagellum
TEX14	18.79273847528028	29.886405506504943	7.6990714440555905	0.2595411045450747	-1.94597	0.0034825605965448	0.0425559664272642	Down	0.0545633949281991	0.047165378868745	0.0152567552132117	0.2093447499525929	0.1397222163424238	0.1371969327034614	56155	testis expressed 14, intercellular bridge forming factor	GO:0000776,GO:0000777,GO:0004672,GO:0005515,GO:0005524,GO:0005737,GO:0006468,GO:0007094,GO:0007140,GO:0008608,GO:0019901,GO:0030496,GO:0032091,GO:0032466,GO:0043063,GO:0045171,GO:0051301,GO:0051306,GO:0070062,GO:1990830	kinetochore|condensed chromosome kinetochore|protein kinase activity|protein binding|ATP binding|cytoplasm|protein phosphorylation|mitotic spindle assembly checkpoint|male meiotic nuclear division|attachment of spindle microtubules to kinetochore|protein kinase binding|midbody|negative regulation of protein binding|negative regulation of cytokinesis|intercellular bridge organization|intercellular…
TFPI2	2914.307395955924	791.0193625251318	5037.595429386715	6.368398604696781	2.6709306384917983	0.0009428058621473	0.0181385509013908	Up	12.869297110428011	56.55841999074318	104.25815779032378	9.437828414195408	9.382198286515324	11.880127761079883	7980	tissue factor pathway inhibitor 2	GO:0004867,GO:0005201,GO:0005615,GO:0007596,GO:0010951,GO:0031012	serine-type endopeptidase inhibitor activity|extracellular matrix structural constituent|extracellular space|blood coagulation|negative regulation of endopeptidase activity|extracellular matrix
TGFB2	1315.327404113109	1764.445111417114	866.2096968091028	0.4910479031005004	-1.02606	2.5074594150745584e-06	0.0002267020208586	Down	4.671147304918346	3.874930657685333	2.9426586238098698	6.776217774302531	7.885849066212425	10.74017080131216	7042	transforming growth factor beta 2	GO:0000902,GO:0001501,GO:0001540,GO:0001654,GO:0001666,GO:0001822,GO:0001837,GO:0001843,GO:0001942,GO:0002576,GO:0003007,GO:0003148,GO:0003149,GO:0003179,GO:0003181,GO:0003184,GO:0003203,GO:0003215,GO:0003222,GO:0003274,GO:0003289,GO:0003407,GO:0005102,GO:0005114,GO:0005125,GO:0005160,GO:0005515,GO:0005576,GO:0005615,GO:0006468,GO:0007050,GO:0007179,GO:0007435,GO:0007507,GO:0008083,GO:0008219,GO:…	cell morphogenesis|skeletal system development|amyloid-beta binding|eye development|response to hypoxia|kidney development|epithelial to mesenchymal transition|neural tube closure|hair follicle development|platelet degranulation|heart morphogenesis|outflow tract septum morphogenesis|membranous septum morphogenesis|heart valve morphogenesis|atrioventricular valve morphogenesis|pulmonary valve morp…	hsa04010,hsa04060,hsa04068,hsa04110,hsa04218,hsa04350,hsa04380,hsa04390,hsa04933,hsa05140,hsa05142,hsa05144,hsa05145,hsa05146,hsa05152,hsa05161,hsa05166,hsa05200,hsa05205,hsa05206,hsa05210,hsa05211,hsa05212,hsa05220,hsa05225,hsa05226,hsa05321,hsa05323,hsa05410,hsa05414	MAPK signaling pathway|Cytokine-cytokine receptor interaction|FoxO signaling pathway|Cell cycle|Cellular senescence|TGF-beta signaling pathway|Osteoclast differentiation|Hippo signaling pathway|AGE-RAGE signaling pathway in diabetic complications|Leishmaniasis|Chagas disease|Malaria|Toxoplasmosis|Amoebiasis|Tuberculosis|Hepatitis B|Human T-cell leukemia virus 1 infection|Pathways in cancer|Proteo…
TGM4	6.751708822445865	12.79441685042953	0.7090007944621958	0.0539639652012735	-4.21186	0.0033062739082779	0.041208095150744	Down	0	0.0087838898484702	0.008524069589955	0.0719769628176999	0.2081704143458972	0.0707566241293543	7047	transglutaminase 4	GO:0003810,GO:0005737,GO:0005794,GO:0018149,GO:0018215,GO:0046872,GO:0062023,GO:0070062	protein-glutamine gamma-glutamyltransferase activity|cytoplasm|Golgi apparatus|peptide cross-linking|protein phosphopantetheinylation|metal ion binding|collagen-containing extracellular matrix|extracellular exosome
TLE2	509.95292007952565	724.8606687632722	295.0451713957788	0.4073841976757391	-1.29554	7.604147071894805e-08	1.4701237202115307e-05	Down	3.1733252308455424	2.9358238195682365	1.5827691991660755	6.385428800685543	7.292282290495312	6.751603589337415	7089	TLE family member 2, transcriptional corepressor	GO:0003714,GO:0005515,GO:0005615,GO:0005634,GO:0005654,GO:0005667,GO:0005925,GO:0007165,GO:0009887,GO:0016055,GO:0016604,GO:0045892,GO:0070491,GO:0090090,GO:1904837	transcription corepressor activity|protein binding|extracellular space|nucleus|nucleoplasm|transcription regulator complex|focal adhesion|signal transduction|animal organ morphogenesis|Wnt signaling pathway|nuclear body|negative regulation of transcription, DNA-templated|repressing transcription factor binding|negative regulation of canonical Wnt signaling pathway|beta-catenin-TCF complex assembly
TLL1	102.95004137781864	143.38185557622558	62.51822717941159	0.4364097204116244	-1.19624	0.0002653526165518	0.0074485743049982	Down	0.1837760812607369	0.1443085540854903	0.1400400253954389	0.3171232196055124	0.32386221563109	0.5283839504232161	7092	tolloid like 1	GO:0001501,GO:0004222,GO:0005509,GO:0005576,GO:0006508,GO:0008270,GO:0022617,GO:0030154	skeletal system development|metalloendopeptidase activity|calcium ion binding|extracellular region|proteolysis|zinc ion binding|extracellular matrix disassembly|cell differentiation
TLR5	4.697378873022145	9.394757746044288	0	0.0200779815529298	-5.63824	0.0008904604918564	0.0175341702540719	Down	0	0	0	0.058226487620742	0.0510307725214959	0.0416285689973339	7100	toll like receptor 5	GO:0002224,GO:0002755,GO:0004888,GO:0005149,GO:0005515,GO:0005886,GO:0005887,GO:0006954,GO:0032757,GO:0034123,GO:0034146,GO:0038023,GO:0042742,GO:0045087,GO:0071260	toll-like receptor signaling pathway|MyD88-dependent toll-like receptor signaling pathway|transmembrane signaling receptor activity|interleukin-1 receptor binding|protein binding|plasma membrane|integral component of plasma membrane|inflammatory response|positive regulation of interleukin-8 production|positive regulation of toll-like receptor signaling pathway|toll-like receptor 5 signaling pathw…	hsa04620,hsa05130,hsa05131,hsa05132,hsa05134,hsa05321	Toll-like receptor signaling pathway|Pathogenic Escherichia coli infection|Shigellosis|Salmonella infection|Legionellosis|Inflammatory bowel disease
TM6SF2	28.8003548044776	49.58507483674274	8.015634772212437	0.1601692974019361	-2.64233	2.6039882701610997e-06	0.0002325756068931	Down	0.068725435509036	0.1633699355018849	0.1761528742008503	1.0597932101836391	0.8962321445474853	0.840770946567366	53345	transmembrane 6 superfamily member 2	GO:0003674,GO:0005515,GO:0005789,GO:0006629,GO:0016021,GO:0019216,GO:0033116,GO:0042802,GO:0055088	molecular_function|protein binding|endoplasmic reticulum membrane|lipid metabolic process|integral component of membrane|regulation of lipid metabolic process|endoplasmic reticulum-Golgi intermediate compartment membrane|identical protein binding|lipid homeostasis
TMC6	98.43086504881155	143.42925198108102	53.43247811654194	0.3733687787323401	-1.42133	6.5252505335365785e-06	0.000476052559964	Down	0.2156944718052089	0.1155021310549559	0.1454084403055484	0.5020009909989605	0.4685465505931994	0.4211950975100139	11322	transmembrane channel like 6	GO:0005515,GO:0005737,GO:0005783,GO:0005789,GO:0005794,GO:0005886,GO:0005887,GO:0008150,GO:0008381,GO:0031965,GO:0034220,GO:0035579,GO:0043312,GO:0070062,GO:0070821	protein binding|cytoplasm|endoplasmic reticulum|endoplasmic reticulum membrane|Golgi apparatus|plasma membrane|integral component of plasma membrane|biological_process|mechanosensitive ion channel activity|nuclear membrane|ion transmembrane transport|specific granule membrane|neutrophil degranulation|extracellular exosome|tertiary granule membrane
TMEM132D	569.3490121976716	349.187303492249	789.510720903094	2.260464835073144	1.1766194745424516	0.0025078094065746	0.0346369139875258	Up	1.9385613799037824	2.5466536938528543	5.382870054613859	1.6101692405398058	1.3128025983544662	1.94919073724982	121256	transmembrane protein 132D	GO:0005515,GO:0010923,GO:0016021	protein binding|negative regulation of phosphatase activity|integral component of membrane
TMEM151A	108.8417912343747	185.7163549211677	31.967227547581604	0.1729535387690745	-2.53154	9.135939332488236e-15	1.682954224285989e-11	Down	0.4727107674078968	0.2822819636804305	0.2423247222162525	1.7681681168784888	2.1977815686503703	2.3066540980884827	256472	transmembrane protein 151A	GO:0016021	integral component of membrane
TMEM169	74.87835563197268	103.96617259067214	45.79053867327311	0.4400977089204031	-1.1841	5.864482644634611e-05	0.0024692823066851	Down	0.3208116279656952	0.3100936104553792	0.3079194654180371	0.6647885341638717	0.8474073125116297	0.820527312156427	92691	transmembrane protein 169	GO:0016021	integral component of membrane
TMEM178B	122.48221763479496	167.22124157577426	77.74319369381557	0.4660955384345433	-1.1013	0.0003057719304829	0.0081338645117827	Down	0.2069492613051634	0.1404130721282367	0.1012215423885733	0.316407574282096	0.3367280588511669	0.3898136535406241	100507421	transmembrane protein 178B	GO:0016020,GO:0016021	membrane|integral component of membrane
TMEM184A	80.45487486426141	123.4169939826009	37.49275574592185	0.3045456338754238	-1.71527	1.9322193501845876e-05	0.0010827040518505	Down	0.1968994622956301	0.1331363428278484	0.1170859403302104	0.7329793516112311	0.5053271588012658	0.3560867439410329	202915	transmembrane protein 184A	GO:0005215,GO:0005768,GO:0005886,GO:0006810,GO:0008201,GO:0016021,GO:0030658,GO:0030659,GO:0030667,GO:0031901,GO:0048471	transporter activity|endosome|plasma membrane|transport|heparin binding|integral component of membrane|transport vesicle membrane|cytoplasmic vesicle membrane|secretory granule membrane|early endosome membrane|perinuclear region of cytoplasm
TMEM59L	63.98463324596021	95.10663557824148	32.862630913678885	0.3453070316306162	-1.53405	0.00013762539905	0.004684031191224	Down	0.4344202189656617	0.7649462124980301	0.395903856439567	1.4103277545565318	1.5107123453186606	2.1052987489925594	25789	transmembrane protein 59 like	GO:0000139,GO:0016020,GO:0016021	Golgi membrane|membrane|integral component of membrane
TNFRSF9	342.5086384702122	483.2504229559143	201.7668539845097	0.4181187426634893	-1.25802	1.425986553105501e-06	0.0001459358599521	Down	1.0781790375972178	0.7580650369620214	0.4943203494277313	1.865164601365405	2.091218773750765	2.071821157851374	3604	TNF receptor superfamily member 9	GO:0005515,GO:0005886,GO:0005887,GO:0006915,GO:0008285,GO:0009897,GO:0019955,GO:0033209,GO:0038023,GO:0042127	protein binding|plasma membrane|integral component of plasma membrane|apoptotic process|negative regulation of cell population proliferation|external side of plasma membrane|cytokine binding|tumor necrosis factor-mediated signaling pathway|signaling receptor activity|regulation of cell population proliferation	hsa04060	Cytokine-cytokine receptor interaction
TNFSF14	46.76933828073082	77.44102350872912	16.097653052732483	0.2088992414808139	-2.25912	0.0041916231307868	0.0474803613208346	Down	0.148026434647758	0.0857627355783726	0.0048956437758493	0.2687012560114081	0.5629230490033261	0.3860588674461651	8740	TNF superfamily member 14	GO:0005102,GO:0005125,GO:0005164,GO:0005515,GO:0005615,GO:0005737,GO:0005886,GO:0006915,GO:0006955,GO:0007165,GO:0016021,GO:0031295,GO:0033209,GO:0042098,GO:0042110,GO:0043027,GO:0043029,GO:0043154,GO:0071260,GO:1901224	signaling receptor binding|cytokine activity|tumor necrosis factor receptor binding|protein binding|extracellular space|cytoplasm|plasma membrane|apoptotic process|immune response|signal transduction|integral component of membrane|T cell costimulation|tumor necrosis factor-mediated signaling pathway|T cell proliferation|T cell activation|cysteine-type endopeptidase inhibitor activity involved in …	hsa04060,hsa04061,hsa04064,hsa05168	Cytokine-cytokine receptor interaction|Viral protein interaction with cytokine and cytokine receptor|NF-kappa B signaling pathway|Herpes simplex virus 1 infection
TP53INP1	1096.9844068709515	1469.7287655247574	724.2400482171446	0.4929185314502494	-1.02058	0.0003762997580121	0.0093832987035948	Down	4.324880020404122	3.8670396602443033	1.852990487443632	7.261673361349057	8.919470003855993	5.816420828295412	94241	tumor protein p53 inducible nuclear protein 1	GO:0000045,GO:0005515,GO:0005634,GO:0005654,GO:0005776,GO:0005829,GO:0006915,GO:0007050,GO:0008285,GO:0009408,GO:0010508,GO:0010629,GO:0016209,GO:0016605,GO:0030336,GO:0031410,GO:0034644,GO:0042981,GO:0043065,GO:0045893,GO:0048102,GO:0048147,GO:0071361,GO:0071447,GO:0072703,GO:0098869,GO:1901796,GO:1904761	autophagosome assembly|protein binding|nucleus|nucleoplasm|autophagosome|cytosol|apoptotic process|cell cycle arrest|negative regulation of cell population proliferation|response to heat|positive regulation of autophagy|negative regulation of gene expression|antioxidant activity|PML body|negative regulation of cell migration|cytoplasmic vesicle|cellular response to UV|regulation of apoptotic proc…
TRIM16L	833.9619581385706	1149.200626934454	518.7232893426864	0.4514309856554389	-1.14742	4.964443343553801e-09	1.556617054339412e-06	Down	4.237259702340232	2.8089046940764755	3.740903456873944	9.29060751676781	9.27452523346556	7.5716255883597885	147166	tripartite motif containing 16 like	GO:0005829,GO:0005886	cytosol|plasma membrane
TRPA1	111.57112467303976	35.60834486435643	187.53390448172297	5.263371837252005	2.3959873193623302	0.0003952849697449	0.0097904447044226	Up	0.1394722073565731	0.2512252560080416	0.853279766331448	0.0618566813029074	0.0644042617277518	0.1410743921916313	8989	transient receptor potential cation channel subfamily A member 1	GO:0005886,GO:0005887,GO:0006811,GO:0007166,GO:0009409,GO:0010033,GO:0014070,GO:0015267,GO:0015278,GO:0019233,GO:0032421,GO:0042493,GO:0042542,GO:0042802,GO:0048265,GO:0050955,GO:0050966,GO:0050968,GO:0051209,GO:0051289,GO:0070588,GO:0097604	plasma membrane|integral component of plasma membrane|ion transport|cell surface receptor signaling pathway|response to cold|response to organic substance|response to organic cyclic compound|channel activity|calcium-release channel activity|sensory perception of pain|stereocilium bundle|response to drug|response to hydrogen peroxide|identical protein binding|response to pain|thermoception|detecti…	hsa04750	Inflammatory mediator regulation of TRP channels
TRPV4	175.940083050233	249.2785237404288	102.60164236003708	0.4120645428777503	-1.27906	0.0032926521509172	0.041151281593772	Down	0.660170082562454	0.5618539716539894	0.2162137967955173	0.7342497888282314	1.3965908787609076	1.6289290513386374	59341	transient receptor potential cation channel subfamily V member 4	GO:0003779,GO:0005080,GO:0005216,GO:0005261,GO:0005262,GO:0005515,GO:0005516,GO:0005524,GO:0005783,GO:0005881,GO:0005886,GO:0005887,GO:0005912,GO:0005925,GO:0005929,GO:0006816,GO:0006874,GO:0006884,GO:0007015,GO:0007043,GO:0007204,GO:0007231,GO:0008017,GO:0008289,GO:0009612,GO:0010977,GO:0015275,GO:0016021,GO:0016324,GO:0019901,GO:0030027,GO:0030175,GO:0030426,GO:0030864,GO:0031117,GO:0031532,GO:…	actin binding|protein kinase C binding|ion channel activity|cation channel activity|calcium channel activity|protein binding|calmodulin binding|ATP binding|endoplasmic reticulum|cytoplasmic microtubule|plasma membrane|integral component of plasma membrane|adherens junction|focal adhesion|cilium|calcium ion transport|cellular calcium ion homeostasis|cell volume homeostasis|actin filament organizat…	hsa04218,hsa04750,hsa05418	Cellular senescence|Inflammatory mediator regulation of TRP channels|Fluid shear stress and atherosclerosis
TUBB2B	1475.4878391775846	1970.543144996732	980.432533358436	0.4977273541252671	-1.00657	8.753887526582029e-05	0.0033771214785141	Down	19.038536833651342	13.347431397128158	8.138867683484971	31.93919210985279	26.50176170896993	29.333369715411703	347733	tubulin beta 2B class IIb	GO:0000226,GO:0000278,GO:0001764,GO:0003924,GO:0005200,GO:0005515,GO:0005525,GO:0005634,GO:0005737,GO:0005874,GO:0007017,GO:0015630,GO:0046982,GO:0050804,GO:0098685,GO:1902669,GO:1990403	microtubule cytoskeleton organization|mitotic cell cycle|neuron migration|GTPase activity|structural constituent of cytoskeleton|protein binding|GTP binding|nucleus|cytoplasm|microtubule|microtubule-based process|microtubule cytoskeleton|protein heterodimerization activity|modulation of chemical synaptic transmission|Schaffer collateral - CA1 synapse|positive regulation of axon guidance|embryonic…	hsa04145,hsa04540,hsa05010,hsa05012,hsa05014,hsa05016,hsa05020,hsa05022,hsa05130,hsa05132	Phagosome|Gap junction|Alzheimer disease|Parkinson disease|Amyotrophic lateral sclerosis|Huntington disease|Prion disease|Pathways of neurodegeneration - multiple diseases|Pathogenic Escherichia coli infection|Salmonella infection
VIM	132526.11466536374	67972.66012901068	197079.5692017168	2.899391264915141	1.5357500342836812	2.4906173805797048e-08	6.384776355675567e-06	Up	1506.7060999418663	2303.766737573898	3246.511975346641	881.3414420944141	826.7835519408409	990.706483102648	7431	vimentin	GO:0003725,GO:0005200,GO:0005212,GO:0005515,GO:0005737,GO:0005777,GO:0005829,GO:0005844,GO:0005856,GO:0005882,GO:0005886,GO:0005925,GO:0010977,GO:0014002,GO:0016032,GO:0016363,GO:0019221,GO:0019904,GO:0030049,GO:0031252,GO:0032967,GO:0042802,GO:0043005,GO:0043488,GO:0045109,GO:0045111,GO:0045335,GO:0045727,GO:0060020,GO:0060395,GO:0070062,GO:0070307,GO:0071222,GO:0071225,GO:0071346,GO:0097110,GO:…	double-stranded RNA binding|structural constituent of cytoskeleton|structural constituent of eye lens|protein binding|cytoplasm|peroxisome|cytosol|polysome|cytoskeleton|intermediate filament|plasma membrane|focal adhesion|negative regulation of neuron projection development|astrocyte development|viral process|nuclear matrix|cytokine-mediated signaling pathway|protein domain specific binding|muscl…	hsa05169,hsa05206	Epstein-Barr virus infection|MicroRNAs in cancer
VIPR2	324.10616462399275	441.1109974917329	207.10133175625225	0.470055343405818	-1.0891	0.0039166713830547	0.045341701627712	Down	1.3737156070634389	0.6278265450534537	0.443095236871309	2.1713955619682066	1.9484317543564789	1.4695765590689247	7434	vasoactive intestinal peptide receptor 2	GO:0004930,GO:0004999,GO:0005886,GO:0005887,GO:0007165,GO:0007166,GO:0007186,GO:0007188,GO:0007267,GO:0008528,GO:0017046	G protein-coupled receptor activity|vasoactive intestinal polypeptide receptor activity|plasma membrane|integral component of plasma membrane|signal transduction|cell surface receptor signaling pathway|G protein-coupled receptor signaling pathway|adenylate cyclase-modulating G protein-coupled receptor signaling pathway|cell-cell signaling|G protein-coupled peptide receptor activity|peptide hormon…	hsa04024,hsa04080	cAMP signaling pathway|Neuroactive ligand-receptor interaction
VSTM2L	51.33785291531419	75.37035442946149	27.305351401166853	0.3612385353248762	-1.46898	0.0014596299027755	0.0242976983279609	Down	0.2795851752369896	0.3516470451078517	0.4504442103224808	0.8068106822429166	0.9028200684277732	1.5862631028652296	128434	V-set and transmembrane domain containing 2 like	GO:0005515,GO:0005576,GO:0005737,GO:0005886,GO:0007156,GO:0007411,GO:0030424,GO:0043524,GO:0070593,GO:0098632	protein binding|extracellular region|cytoplasm|plasma membrane|homophilic cell adhesion via plasma membrane adhesion molecules|axon guidance|axon|negative regulation of neuron apoptotic process|dendrite self-avoidance|cell-cell adhesion mediator activity
VTN	2703.34033958216	3707.0312975542897	1699.6493816100274	0.4585892422987511	-1.12473	3.3095944884399827e-06	0.0002828185871268	Down	37.85478139643472	28.673533624397248	16.49460413444044	63.52996159551021	67.95708346633627	63.86911841885269	7448	vitronectin	GO:0005044,GO:0005178,GO:0005201,GO:0005515,GO:0005576,GO:0005615,GO:0005783,GO:0006897,GO:0006955,GO:0007155,GO:0007160,GO:0008201,GO:0010951,GO:0014911,GO:0016477,GO:0030195,GO:0030198,GO:0030247,GO:0030449,GO:0030949,GO:0032092,GO:0033627,GO:0035987,GO:0043231,GO:0048260,GO:0050731,GO:0061302,GO:0062023,GO:0070062,GO:0071062,GO:0072562,GO:0090303	scavenger receptor activity|integrin binding|extracellular matrix structural constituent|protein binding|extracellular region|extracellular space|endoplasmic reticulum|endocytosis|immune response|cell adhesion|cell-matrix adhesion|heparin binding|negative regulation of endopeptidase activity|positive regulation of smooth muscle cell migration|cell migration|negative regulation of blood coagulatio…	hsa04151,hsa04510,hsa04512,hsa04610,hsa05165,hsa05205	PI3K-Akt signaling pathway|Focal adhesion|ECM-receptor interaction|Complement and coagulation cascades|Human papillomavirus infection|Proteoglycans in cancer
VWA1	179.9413639157015	242.0953481054816	117.7873797259212	0.4867236342861444	-1.03883	4.302321446961968e-05	0.001939326703581	Down	0.7025462234766652	0.8465268519015746	0.5178941559263024	1.3131809901785698	1.5203943866927594	1.7850473101987911	64856	von Willebrand factor A domain containing 1	GO:0005201,GO:0005604,GO:0005614,GO:0005615,GO:0005788,GO:0030198,GO:0042802,GO:0043687,GO:0044267,GO:0048266,GO:0062023,GO:0070062	extracellular matrix structural constituent|basement membrane|interstitial matrix|extracellular space|endoplasmic reticulum lumen|extracellular matrix organization|identical protein binding|post-translational protein modification|cellular protein metabolic process|behavioral response to pain|collagen-containing extracellular matrix|extracellular exosome
VWCE	47.765582697619394	75.72173142342128	19.80943397181749	0.2614452312841195	-1.93542	0.0003575655879742	0.009054027611644	Down	0.1233330033898598	0.2146152291321933	0.0966954330870537	0.3061848943673806	0.8476984939492922	0.6560118233995721	220001	von Willebrand factor C and EGF domains	GO:0003674,GO:0005509,GO:0005515,GO:0005576,GO:0005737,GO:0098586	molecular_function|calcium ion binding|protein binding|extracellular region|cytoplasm|cellular response to virus
VWF	81.69155983006745	130.36276838728725	33.02035127284762	0.2545407867082891	-1.97403	0.0001728121028373	0.005441734956226	Down	0.1890377551125104	0.0717742283643237	0.039368072700788	0.5082231801401591	0.4036759497178343	0.3519240564567367	7450	von Willebrand factor	GO:0002020,GO:0002576,GO:0005178,GO:0005201,GO:0005515,GO:0005518,GO:0005576,GO:0005615,GO:0005783,GO:0007155,GO:0007596,GO:0007597,GO:0007599,GO:0009611,GO:0019865,GO:0030168,GO:0030198,GO:0031012,GO:0031091,GO:0031093,GO:0031589,GO:0033093,GO:0042802,GO:0047485,GO:0051087,GO:0062023,GO:0070062	protease binding|platelet degranulation|integrin binding|extracellular matrix structural constituent|protein binding|collagen binding|extracellular region|extracellular space|endoplasmic reticulum|cell adhesion|blood coagulation|blood coagulation, intrinsic pathway|hemostasis|response to wounding|immunoglobulin binding|platelet activation|extracellular matrix organization|extracellular matrix|pla…	hsa04151,hsa04510,hsa04512,hsa04610,hsa04611,hsa05165,hsa05171	PI3K-Akt signaling pathway|Focal adhesion|ECM-receptor interaction|Complement and coagulation cascades|Platelet activation|Human papillomavirus infection|Coronavirus disease - COVID-19
WFIKKN1	56.04065084392997	82.47754520277199	29.60375648508788	0.3582363834820931	-1.48102	0.0002319970545336	0.0067567995902415	Down	0.3431750365220944	0.3625666112454113	0.4601013230391847	1.256937781351403	0.8537427582614486	1.4602863808801618	117166	WAP, follistatin/kazal, immunoglobulin, kunitz and netrin domain containing 1	GO:0001501,GO:0004867,GO:0005515,GO:0005576,GO:0008191,GO:0010951,GO:0030512,GO:0032091,GO:0043392,GO:0048019,GO:0048747,GO:0050431,GO:0060021,GO:2000272	skeletal system development|serine-type endopeptidase inhibitor activity|protein binding|extracellular region|metalloendopeptidase inhibitor activity|negative regulation of endopeptidase activity|negative regulation of transforming growth factor beta receptor signaling pathway|negative regulation of protein binding|negative regulation of DNA binding|receptor antagonist activity|muscle fiber devel…
WNT4	675.3519217633606	954.1085613465652	396.5952821801554	0.4160055477537756	-1.26533	2.2375784799817662e-10	1.0991731353163765e-07	Down	2.6388903491221014	2.2691733616700187	1.5768470508072396	5.793125349168522	4.937476957525528	6.171394440198077	54361	Wnt family member 4	GO:0001658,GO:0001822,GO:0001837,GO:0001838,GO:0001889,GO:0003714,GO:0005109,GO:0005125,GO:0005576,GO:0005615,GO:0005737,GO:0005788,GO:0005796,GO:0005886,GO:0008584,GO:0008585,GO:0009267,GO:0009986,GO:0010629,GO:0010894,GO:0016055,GO:0022407,GO:0030182,GO:0030237,GO:0030325,GO:0030336,GO:0030501,GO:0030666,GO:0031012,GO:0032349,GO:0032967,GO:0033080,GO:0038030,GO:0040037,GO:0042445,GO:0043547,GO:…	branching involved in ureteric bud morphogenesis|kidney development|epithelial to mesenchymal transition|embryonic epithelial tube formation|liver development|transcription corepressor activity|frizzled binding|cytokine activity|extracellular region|extracellular space|cytoplasm|endoplasmic reticulum lumen|Golgi lumen|plasma membrane|male gonad development|female gonad development|cellular respon…	hsa04150,hsa04310,hsa04360,hsa04390,hsa04550,hsa04916,hsa04919,hsa04934,hsa05010,hsa05022,hsa05165,hsa05200,hsa05205,hsa05217,hsa05224,hsa05225,hsa05226	mTOR signaling pathway|Wnt signaling pathway|Axon guidance|Hippo signaling pathway|Signaling pathways regulating pluripotency of stem cells|Melanogenesis|Thyroid hormone signaling pathway|Cushing syndrome|Alzheimer disease|Pathways of neurodegeneration - multiple diseases|Human papillomavirus infection|Pathways in cancer|Proteoglycans in cancer|Basal cell carcinoma|Breast cancer|Hepatocellular ca…
XAF1	1235.7379773690038	1681.1445752540603	790.3313794839462	0.470120027889594	-1.0889	0.003597499868946	0.0433494321902348	Down	4.857971951348727	3.473607873071189	4.186566643506877	4.749608915534116	8.190366824971285	16.17643301195612	54739	XIAP associated factor 1	GO:0005515,GO:0005654,GO:0005739,GO:0005829,GO:0006915,GO:0008270,GO:0035456,GO:0060337	protein binding|nucleoplasm|mitochondrion|cytosol|apoptotic process|zinc ion binding|response to interferon-beta|type I interferon signaling pathway
XYLT1	98.28788560062156	44.33954929870411	152.23622190253897	3.429941355592126	1.7781839097159595	0.0003565258367859	0.009054027611644	Up	0.1810303613582094	0.3469997949172741	0.6283967767946765	0.137131815637049	0.132203350274132	0.1072952115252553	64131	xylosyltransferase 1	GO:0000137,GO:0000139,GO:0005615,GO:0006024,GO:0015012,GO:0016021,GO:0018215,GO:0030158,GO:0030166,GO:0030203,GO:0030206,GO:0043931,GO:0046872,GO:0048706,GO:0050650	Golgi cis cisterna|Golgi membrane|extracellular space|glycosaminoglycan biosynthetic process|heparan sulfate proteoglycan biosynthetic process|integral component of membrane|protein phosphopantetheinylation|protein xylosyltransferase activity|proteoglycan biosynthetic process|glycosaminoglycan metabolic process|chondroitin sulfate biosynthetic process|ossification involved in bone maturation|meta…	hsa00532,hsa00534	Glycosaminoglycan biosynthesis - chondroitin sulfate / dermatan sulfate|Glycosaminoglycan biosynthesis - heparan sulfate / heparin
YBX2	34.58104490818336	59.356314778341215	9.805775038025471	0.1666292495389057	-2.58529	0.0012049591698908	0.0215487463943749	Down	0.3206717554386784	0.1290635243777576	0.0156557413956025	0.6279336819120861	1.4974842759926204	0.8609533873222033	51087	Y-box binding protein 2	GO:0003676,GO:0003677,GO:0003723,GO:0005634,GO:0005737,GO:0006366,GO:0007283,GO:0009386,GO:0010468,GO:0048599,GO:0120162	nucleic acid binding|DNA binding|RNA binding|nucleus|cytoplasm|transcription by RNA polymerase II|spermatogenesis|translational attenuation|regulation of gene expression|oocyte development|positive regulation of cold-induced thermogenesis
ZBTB46	52.13922200909743	78.30110368420257	25.97734033399227	0.3335160399892837	-1.58417	0.0009859855550111	0.0186766955323901	Down	0.1651179832450144	0.0697792802734556	0.0564293886543804	0.3454537267030785	0.3406943027367877	0.2576250874540972	140685	zinc finger and BTB domain containing 46	GO:0000785,GO:0000977,GO:0000981,GO:0005634,GO:0006357,GO:0030853,GO:0045650,GO:0045656,GO:0046872,GO:2001199,GO:2001200	chromatin|RNA polymerase II transcription regulatory region sequence-specific DNA binding|DNA-binding transcription factor activity, RNA polymerase II-specific|nucleus|regulation of transcription by RNA polymerase II|negative regulation of granulocyte differentiation|negative regulation of macrophage differentiation|negative regulation of monocyte differentiation|metal ion binding|negative regula…
ZBTB8B	93.89061699053588	134.07435346543542	53.70688051563625	0.4013169344497276	-1.31719	0.0037835656986983	0.0447499259243318	Down	0.1524509163881177	0.1245572147431823	0.0562684257033438	0.1759736048313653	0.3138509835907041	0.4065266115270781	728116	zinc finger and BTB domain containing 8B	GO:0000785,GO:0000977,GO:0000981,GO:0005515,GO:0005634,GO:0006357,GO:0046872	chromatin|RNA polymerase II transcription regulatory region sequence-specific DNA binding|DNA-binding transcription factor activity, RNA polymerase II-specific|protein binding|nucleus|regulation of transcription by RNA polymerase II|metal ion binding
ZFHX2	111.63742847995871	149.55756067561526	73.71729628430214	0.4938322563640588	-1.01791	0.0024636700731957	0.0343167352256007	Down	0.18782470029598	0.1038553975945935	0.100783440100053	0.2355479776259547	0.3516115707648834	0.2763713355118465	85446	zinc finger homeobox 2	GO:0000785,GO:0000978,GO:0000981,GO:0005515,GO:0005634,GO:0006357,GO:0007420,GO:0008270,GO:0030534,GO:0045664,GO:0051930	chromatin|RNA polymerase II cis-regulatory region sequence-specific DNA binding|DNA-binding transcription factor activity, RNA polymerase II-specific|protein binding|nucleus|regulation of transcription by RNA polymerase II|brain development|zinc ion binding|adult behavior|regulation of neuron differentiation|regulation of sensory perception of pain
ZNF157	5.52189803994599	10.697899475915383	0.3458966039765928	0.0343446229271471	-4.86377	0.002714619813681	0.0364015943532458	Down	0	0.0109519326131364	0	0.089742341955137	0.075702406740553	0.1984967974010395	7712	zinc finger protein 157	GO:0000978,GO:0000981,GO:0005634,GO:0006357,GO:0046872	RNA polymerase II cis-regulatory region sequence-specific DNA binding|DNA-binding transcription factor activity, RNA polymerase II-specific|nucleus|regulation of transcription by RNA polymerase II|metal ion binding	hsa05168	Herpes simplex virus 1 infection
ZNF385C	34.122929422820576	54.02239329697616	14.223465548664976	0.2640875443107425	-1.92091	3.418038769652953e-05	0.0016461319394893	Down	0.1452283482432184	0.1353835364624201	0.0875860016498168	0.4344993211954989	0.4634456636881775	0.6179790383547885	201181	zinc finger protein 385C	GO:0003676,GO:0005515,GO:0005634,GO:0008270	nucleic acid binding|protein binding|nucleus|zinc ion binding
ZNF467	160.63172376075238	248.7298918624281	72.53355565907651	0.2923963294047932	-1.774	2.853832684411244e-07	4.076374418248152e-05	Down	0.9563453847970648	0.7062885356834783	0.3902955708263625	3.1851183320506657	2.218227202220619	2.173014265603089	168544	zinc finger protein 467	GO:0000978,GO:0000981,GO:0005515,GO:0005634,GO:0006357,GO:0046872	RNA polymerase II cis-regulatory region sequence-specific DNA binding|DNA-binding transcription factor activity, RNA polymerase II-specific|protein binding|nucleus|regulation of transcription by RNA polymerase II|metal ion binding			zf-C2H2
ZNF804A	305.00791609544507	191.8269632814589	418.1888689094312	2.179169321692712	1.1237782983702358	2.088198327711404e-06	0.0001947707516169	Up	2.114388804655237	2.1303891891159576	2.935671113968075	1.3092628615920092	1.1299770900796977	1.189002783283472	91752	zinc finger protein 804A	GO:0003674,GO:0005634,GO:0005737,GO:0005886,GO:0010628,GO:0010975,GO:0010976,GO:0030426,GO:0043025,GO:0043197,GO:0043198,GO:0046872,GO:0098793,GO:0098794,GO:1901588,GO:1902952	molecular_function|nucleus|cytoplasm|plasma membrane|positive regulation of gene expression|regulation of neuron projection development|positive regulation of neuron projection development|growth cone|neuronal cell body|dendritic spine|dendritic shaft|metal ion binding|presynapse|postsynapse|dendritic microtubule|positive regulation of dendritic spine maintenance
ZP3	136.5230119609824	191.86370683436203	81.18231708760264	0.4234478417327353	-1.23974	1.5927223366697531e-06	0.0001575298595671	Down	1.5361375289032069	1.4135275863373982	1.1007602341607288	2.8599332787729552	4.118490367398566	3.4440193048750625	7784	zona pellucida glycoprotein 3	GO:0001809,GO:0001825,GO:0002455,GO:0002687,GO:0002922,GO:0005201,GO:0005515,GO:0005576,GO:0005615,GO:0005886,GO:0007339,GO:0016021,GO:0030246,GO:0031012,GO:0032190,GO:0032729,GO:0032753,GO:0035803,GO:0035804,GO:0035805,GO:0042102,GO:0042802,GO:0045892,GO:0045893,GO:0048015,GO:0048018,GO:0048599,GO:0050729,GO:0062023,GO:2000344,GO:2000360,GO:2000368,GO:2000386,GO:2000388	positive regulation of type IV hypersensitivity|blastocyst formation|humoral immune response mediated by circulating immunoglobulin|positive regulation of leukocyte migration|positive regulation of humoral immune response|extracellular matrix structural constituent|protein binding|extracellular region|extracellular space|plasma membrane|binding of sperm to zona pellucida|integral component of mem…
