# Supplementary material for: Chemerin's Role in Endometrial Dysfunction: Insights From Transcriptomic Analysis
Source: J Cell Mol Med. 2025 Mar 21;29(6):e70417. doi: 10.1111/jcmm.70417 (PMC11927604; doi:10.1111/jcmm.70417)
Supplement: Supplementary file 2 — Table S2. [file JCMM-29-e70417-s001.xlsx]

## Sheet: KEGG
Term_Ranked	Term	ES	NES	pval	fdr	geneset_size	matched_size	core_genes
1	Ribosome(hsa03010)	0.587082	2.81163	0	0	134	127	RPSA,RPS2,MRPL24,RPL10,RPLP0,MRPL1,RPL7,RPS6,MRPL3,RPS12,RPL5,RPL12,MRPL15,RPL10A,RPS4X,RPL35,RPS27A,RPS9,RPLP1,RPS26,RPL8,MRPL20,UBA52,MRPL18,RPS5,RPL6,RPS3A,FAU,RPL22,MRPL35,RPS15,RPL24,RPL4,RPL41,RPL17,RPL14,RPS8,RPL3,RPS24,RPS18,MRPL30,MRPS2,RPL27,RPS7,RPL7A,RPL32,RPS14,RPS13,RPL18A,MRPL23,RPL19,RPS3,RPS21,RPL27A,RPL38,RPS25,RPL21,RPS17,MRPS10,MRPL9,MRPS18C,RPL11,RPS23,RPL9,MRPS17,RPLP2,RPL18…
2	Ribosome biogenesis in eukaryotes(hsa03008)	0.567131	2.73391	0	0	80	74	PWP2,WDR3,UTP14A,MPHOSPH10,FBL,NHP2,RAN,GNL3L,WDR43,EFL1,UTP15,NAT10,UTP18,EIF6,NOP58,GAR1,IMP4,NOP56,FCF1,NXT2,GNL2,WDR75,DKC1,GTPBP4,RPP40,DROSHA,TCOF1,XRN2,NVL,RPP25L,HEATR1,WDR36,UTP4,NOB1,RIOK2,XPO1,NOL6,GNL3,UTP6,POP4,SPATA5,POP1,NMD3,BMS1,RCL1,SBDS,POP5,RIOK1,CSNK2A1,RBM28,IMP3,RPP30
3	Spliceosome(hsa03040)	0.458484	2.58618	0	0	136	131	SART1,HSPA8,HNRNPM,CTNNBL1,ALYREF,SNRPC,MAGOHB,HNRNPC,SNRPF,HNRNPU,HSPA1L,SMNDC1,PRPF3,PRPF19,THOC1,HSPA6,SYF2,NCBP1,SNW1,DDX39B,SF3A1,SF3B4,PRPF6,HNRNPK,PQBP1,BCAS2,U2AF2,PRPF4,SNRPB2,TRA2B,SF3A2,U2AF1,SNRPE,HNRNPA1,PUF60,SF3A3,SF3B5,SNRPD1,EFTUD2,MAGOH,WBP11,PHF5A,PRPF8,BUD31,SRSF9,PRPF31,RBM25,DDX23,ACIN1,DHX15,SF3B2,HSPA1A,SRSF3,EIF4A3,PLRG1,SF3B3,RBMX,TRA2A,SRSF2,SRSF8,PCBP1,CWC15,SNRNP200,D…
4	Proteasome(hsa03050)	0.553339	2.38588	0	0	46	44	PSMD2,PSMC3,PSMC1,PSMC6,PSMD6,PSMC5,PSMA7,PSMC4,PSMD12,PSMD1,PSMB1,ADRM1,PSMD14,PSMB11,POMP,PSMB7,PSMD13,PSMD8,PSMB6,PSMD3,PSME3,PSMA2,PSMF1,PSMA1,PSMC2,PSMB2,PSMD9,PSMA6,PSMA4,SEM1,PSMB3,PSMB4,PSMD7,PSMD4
5	RNA transport(hsa03013)	0.317858	1.82443	0	0.00779832	166	156	NUP210L,EIF1AX,RPP21,EIF4A1,GEMIN5,NUP88,GLE1,EIF4G2,ALYREF,RAN,EIF3I,NUP37,EIF3D,MAGOHB,EIF3B,PABPC4,PRMT5,PABPC1,EIF3E,THOC1,EIF4G1,EIF3J,NCBP1,NXT2,NUP62,DDX39B,STRAP,EEF1A1,RPP40,EIF3A,EIF5B,THOC5,PABPC1L,NUP107,EIF5,TACC3,FXR1,SMN1,EIF4EBP1,RPP25L,EIF3H,NUP93,KPNB1,XPO1,MAGOH,RAE1,SUMO3,EIF3G,POP4,NUP50,TARDBP,ACIN1,POP1,NMD3,EIF4A3,RANBP2,RNPS1,RANGAP1,EIF2B4,EIF4B,SEC13,ELAC2,GEMIN7,NUP98,…
6	Systemic lupus erythematosus(hsa05322)	0.326801	1.66359	0	0.0259944	136	93	GRIN2B,H3C4,H4C4,H2AC14,H2BC9,H2AC20,H4C3,H2AC17,H3C12,H4C2,H3-3B,H2BC18,H4C8,H2AX,H3C13,H4C1,H2BC10,H2AC4
305	Proximal tubule bicarbonate reclamation(hsa04964)	-0.660841	-1.69582	0.00346821	0.0364826	23	19	GLS2,SLC25A10,GLS,ATP1B1,ATP1B2,ATP1A3,SLC38A3
7	RNA polymerase(hsa03020)	0.387186	1.55394	0.0273973	0.0368254	31	31	POLR2L,POLR1E,POLR2J3,POLR1A,POLR1H,POLR2A,POLR2D,POLR2E,POLR3D,POLR3A,POLR2B,POLR3C,POLR3G,POLR2J,POLR1C,POLR2C,POLR2G,POLR3F,POLR1B,POLR3B,POLR2F,POLR2J2,POLR2K,POLR3H,POLR3K,POLR1F,POLR1D,POLR3E,POLR2I,POLR2H,POLR3GL
306	Arachidonic acid metabolism(hsa00590)	-0.572217	-1.71018	0.00104275	0.0383262	61	47	PLA2G12A,PTGS1,PTGES,HPGDS,PLA2G4D,CYP2U1,PLA2G3,PTGDS,CYP2E1,PLAAT3,PTGIS,GPX7,EPHX2,CYP4F3,GGT5,GPX3,PLA2G4C,CYP4F2,GGT1,AKR1C3,CYP2J2
307	Folate biosynthesis(hsa00790)	-0.643429	-1.7238	0	0.0413987	26	22	AKR1B10,AKR1B1,GCH1,ALPP,ALPL,AKR1C3
8	Alcoholism(hsa05034)	0.260011	1.51885	0	0.0444793	187	157	GRIN2B,H3C4,H4C4,GNG11,H2AC14,H2BC9,H2AC20,H4C3,H2AC17,H3C12,H4C2,NPY,H3-3B,H2BC18,GNG2,H4C8,CALM1,ATF6B,H2AX,H3C13,H4C1,H2BC10,H2AC4,CRH,DDC,CAMK4,H2AW,PKIA,GNAI3,H2BC3,H2BC8,GNB4
304	Phototransduction(hsa04744)	-0.626197	-1.68069	0.00220994	0.0461855	28	23	GNAT1,SAG,GUCY2F,CALML3,SLC24A1,CALML4,GRK7,GRK1,CNGB1,CALML6,PDE6B,PDE6G,RCVRN,RGS9,GUCY2D
308	Aldosterone-regulated sodium reabsorption(hsa04960)	-0.621064	-1.728	0	0.0591872	37	30	SCNN1G,NR3C2,IRS1,PIK3CB,KCNJ1,PIK3CD,PRKCG,HSD11B2,SLC9A3R2,ATP1B1,ATP1B2,SCNN1A,ATP1A3,SFN
10	Glycolysis / Gluconeogenesis(hsa00010)	0.291705	1.38281	0.027027	0.0929133	68	55	GAPDH,ADH1C,PKM,PGK1,ENO1,LDHA,TPI1,GPI,ALDOA,PGAM1,LDHAL6B,ALDH3B2,PGM2
9	Protein export(hsa03060)	0.387795	1.39227	0.0672269	0.0944463	23	23	SEC61G,SEC11C,HSPA5,SRP72,SRP9,SRP68,SRP14,SRPRB,SPCS2,SEC11A,SEC61B,SPCS1,SPCS3,OXA1L,SRP54,SRPRA,SEC61A1,SEC62,SEC61A2,SEC63,IMMP1L,IMMP2L,SRP19
11	Aminoacyl-tRNA biosynthesis(hsa00970)	0.301949	1.36462	0.0666667	0.104777	44	44	WARS1,VARS1,FARS2,KARS1,RARS1,TARS3,EPRS1,FARSB,GATB,GARS1,YARS1,CARS2,TARS1,SARS1,DARS2,FARSA,WARS2,HARS1,QARS1,NARS1,DARS1
12	mRNA surveillance pathway(hsa03015)	0.261781	1.31189	0.0588235	0.141703	97	88	GSPT2,GLE1,PABPN1L,ALYREF,DAZAP1,MAGOHB,PABPC4,PABPC1,CSTF2,FIP1L1,NCBP1,NXT2,PPP2R3C,PPP1CA,DDX39B,PABPC1L,RNMT,PPP2R5A,PPP2R5E,PPP2R1A,MAGOH,PAPOLG,GSPT1,NUDT21,ETF1,TARDBP,ACIN1,PCF11,EIF4A3,RNPS1,PPP2R1B,SMG7,PABPN1,WDR82,RBM8A,CASC3,WDR33
13	Mucin type O-glycan biosynthesis(hsa00512)	0.319644	1.29936	0.045977	0.141979	32	29	GALNT12,GALNT4,GALNT7,GALNT17,GALNT14,GALNT8,GCNT1,GALNT10,GALNT18
303	Steroid hormone biosynthesis(hsa00140)	-0.546608	-1.59855	0.00211416	0.145736	61	43	CYP3A4,UGT1A9,SULT1E1,UGT1A3,UGT1A1,CYP3A7-CYP3A51P,CYP1A1,LRTOMT,HSD11B2,SRD5A3,CYP7A1,AKR1C2,CYP2E1,CYP3A7,HSD11B1L,CYP7B1,CYP1B1,HSD17B6,CYP3A5,CYP21A2,AKR1C3,SULT2B1,UGT1A7
14	ECM-receptor interaction(hsa04512)	0.249783	1.21176	0.105263	0.215002	88	79	COL6A3,HMMR,ITGA6,RELN,LAMA4,TNC,SPP1,CD44,ITGB1,ITGB6,ITGB5,ITGA3,ITGA2,GP9,TNN,FREM1,LAMC2,ITGA5,ITGA4,COL6A1
302	Salivary secretion(hsa04970)	-0.503693	-1.56209	0	0.243929	92	69	ITPR2,MUC5B,ADRB3,BEST2,CALML3,GUCY1A2,ADRB2,ADCY9,CALML4,DMBT1,PRKCG,VAMP2,ADCY6,AMY2B,AQP5,BST1,CALML6,ADCY7,CST1,GUCY1B1,ATP1B1,CD38,ADRA1B,ATP1B2,ATP1A3,ADRB1,CAMP

## Sheet: Reactome
	Term	ES	NES	pval	fdr	geneset_size	matched_size	core_genes
1	rRNA processing(R-HSA-72312)	0.646089	3.67639	0	0	206	198	PWP2,RPSA,RPS2,NOL12,RPP21,RPL10,RPLP0,WDR3,PES1,UTP14A,RPL7,MPHOSPH10,RPS6,FBL,NHP2,RPS12,EBNA1BP2,UTP20,RPL5,RPL12,BOP1,WDR46,NOL11,WDR43,RPL10A,RPS4X,UTP15,NCL,DCAF13,RPL35,RPS27A,NAT10,UTP18,BYSL,RPS9,RPLP1,RPS26,EXOSC5,PDCD11,RPL8,RRP9,UBA52,HSD17B10,RPS5,RPL6,NOP58,GAR1,RPS3A,DIMT1,TFB1M,IMP4,DDX49,NOP14,RPL22,RPS15,MRM3,RPL24,RPL4,TSR3,RPL41,RPL17,RPL14,EXOSC6,RPS8,NOP56,RPL3,RPS24,RPS18,F…
2	Eukaryotic Translation Termination(R-HSA-72764)	0.66125	3.64112	0	0	93	89	RPSA,RPS2,GSPT2,RPL10,RPLP0,RPL7,RPS6,RPS12,RPL5,RPL12,RPL10A,RPS4X,RPL35,RPS27A,RPS9,RPLP1,RPS26,RPL8,UBA52,RPS5,RPL6,RPS3A,RPL22,RPS15,RPL24,RPL4,RPL41,RPL17,RPL14,RPS8,RPL3,RPS24,RPS18,RPL27,RPS7,RPL7A,RPL32,RPS14,RPS13,RPL18A,RPL19,RPS3,RPS21,RPL27A,RPL38,RPS25,RPL21,RPS17,RPL11,RPS23,RPL9,RPLP2,RPL18,RPL23,RPL30,GSPT1,ETF1,RPL22L1,RPL39,RPL26L1,RPL36,RPL26,RPS20,RPL28,RPL35A,RPS16,RPL15,RPL1…
3	Formation of a pool of free 40S subunits(R-HSA-72689)	0.668774	3.6324	0	0	101	97	RPSA,RPS2,EIF1AX,RPL10,RPLP0,RPL7,RPS6,RPS12,RPL5,RPL12,RPL10A,RPS4X,EIF3I,RPL35,RPS27A,EIF3D,RPS9,RPLP1,RPS26,EIF3B,RPL8,UBA52,RPS5,RPL6,RPS3A,RPL22,RPS15,RPL24,RPL4,EIF3E,RPL41,RPL17,RPL14,RPS8,RPL3,RPS24,EIF3J,RPS18,RPL27,RPS7,RPL7A,RPL32,RPS14,RPS13,EIF3A,RPL18A,RPL19,RPS3,RPS21,RPL27A,RPL38,RPS25,EIF3K,RPL21,EIF3H,RPS17,RPL11,RPS23,RPL9,RPLP2,RPL18,RPL23,EIF3G,RPL30,RPL22L1,EIF3L,RPL39,RPL26…
4	Cap-dependent Translation Initiation(R-HSA-72737)	0.651625	3.60972	0	0	119	115	RPSA,RPS2,EIF1AX,RPL10,RPLP0,EIF4A1,RPL7,RPS6,RPS12,RPL5,RPL12,RPL10A,RPS4X,EIF3I,RPL35,RPS27A,EIF3D,RPS9,RPLP1,RPS26,EIF3B,RPL8,UBA52,RPS5,RPL6,RPS3A,PABPC1,RPL22,RPS15,RPL24,RPL4,EIF3E,RPL41,EIF4H,RPL17,RPL14,RPS8,RPL3,EIF4G1,RPS24,EIF3J,RPS18,RPL27,RPS7,RPL7A,RPL32,RPS14,RPS13,EIF3A,RPL18A,EIF5B,RPL19,RPS3,RPS21,RPL27A,RPL38,EIF5,RPS25,EIF3K,EIF4EBP1,RPL21,EIF3H,RPS17,RPL11,RPS23,RPL9,RPLP2,RP…
5	Viral mRNA Translation(R-HSA-192823)	0.654435	3.54624	0	0	89	85	RPSA,RPS2,RPL10,RPLP0,RPL7,RPS6,RPS12,RPL5,RPL12,RPL10A,RPS4X,RPL35,RPS27A,RPS9,RPLP1,RPS26,RPL8,UBA52,RPS5,RPL6,RPS3A,RPL22,RPS15,RPL24,RPL4,RPL41,RPL17,RPL14,RPS8,RPL3,RPS24,RPS18,RPL27,RPS7,RPL7A,RPL32,RPS14,RPS13,RPL18A,RPL19,RPS3,RPS21,RPL27A,RPL38,RPS25,RPL21,RPS17,RPL11,RPS23,RPL9,RPLP2,RPL18,RPL23,RPL30
6	rRNA modification in the nucleus and cytosol(R-HSA-6790901)	0.737433	3.50198	0	0	63	59	PWP2,RPS2,WDR3,UTP14A,MPHOSPH10,RPS6,FBL,NHP2,UTP20,WDR46,NOL11,WDR43,UTP15,DCAF13,NAT10,UTP18,RPS9,PDCD11,RRP9,NOP58,GAR1,DIMT1,IMP4,DDX49,NOP14,TSR3,NOP56,FCF1,RPS7,WDR75,DKC1,RPS14,PNO1,UTP25,UTP11,DDX47,HEATR1,WDR36,UTP4,THUMPD1,NOL6,UTP6,UTP3,DDX52,BMS1,DHX37
7	Influenza Infection(R-HSA-168255)	0.583979	3.49669	0	0	156	152	KPNA7,RPSA,RPS2,HSP90AA1,RPL10,RPLP0,CANX,RPL7,CALR,RPS6,IPO5,NUP88,RPS12,RPL5,RPL12,RAN,RPL10A,RPS4X,RPL35,RPS27A,NUP37,RPS9,RPLP1,RPS26,RPL8,UBA52,KPNA2,POLR2L,RPS5,RPL6,RPS3A,CLTA,RPL22,RPS15,RPL24,RPL4,RPL41,RPL17,RPL14,RPS8,RPL3,RPS24,RPS18,RPL27,NUP62,RPS7,PARP1,RPL7A,CLTC,RPL32,RPS14,RPS13,RPL18A,RPL19,RPS3,RPS21,RPL27A,NUP107,RPL38,GTF2F1,RPS25,POLR2A,RPL21,RPS17,RPL11,RPS23,RPL9,NUP93,RP…
8	GTP hydrolysis and joining of the 60S ribosomal subunit(R-HSA-72706)	0.655606	3.3316	0	0	112	108	RPSA,RPS2,EIF1AX,RPL10,RPLP0,EIF4A1,RPL7,RPS6,RPS12,RPL5,RPL12,RPL10A,RPS4X,EIF3I,RPL35,RPS27A,EIF3D,RPS9,RPLP1,RPS26,EIF3B,RPL8,UBA52,RPS5,RPL6,RPS3A,RPL22,RPS15,RPL24,RPL4,EIF3E,RPL41,EIF4H,RPL17,RPL14,RPS8,RPL3,EIF4G1,RPS24,EIF3J,RPS18,RPL27,RPS7,RPL7A,RPL32,RPS14,RPS13,EIF3A,RPL18A,EIF5B,RPL19,RPS3,RPS21,RPL27A,RPL38,EIF5,RPS25,EIF3K,RPL21,EIF3H,RPS17,RPL11,RPS23,RPL9,RPLP2,RPL18,RPL23,EIF3G,…
9	Selenocysteine synthesis(R-HSA-2408557)	0.620355	3.27986	0	0	93	89	RPSA,RPS2,RPL10,RPLP0,RPL7,RPS6,RPS12,RPL5,RPL12,RPL10A,RPS4X,RPL35,RPS27A,RPS9,RPLP1,RPS26,RPL8,UBA52,RPS5,RPL6,RPS3A,RPL22,RPS15,RPL24,RPL4,RPL41,RPL17,RPL14,RPS8,RPL3,RPS24,RPS18,RPL27,RPS7,RPL7A,RPL32,RPS14,RPS13,RPL18A,RPL19,RPS3,RPS21,RPL27A,RPL38,RPS25,RPL21,RPS17,RPL11,RPS23,RPL9,RPLP2,RPL18,RPL23,RPL30,RPL22L1,RPL39,RPL26L1,RPL36,SECISBP2,SARS1,RPL26,RPS20,RPL28,RPL35A,RPS16,RPL15,RPL13,…
10	Nonsense Mediated Decay (NMD) enhanced by the Exon Juncti...(R-HSA-975957)	0.608597	3.27118	0	0	115	111	RPSA,RPS2,GSPT2,RPL10,RPLP0,RPL7,RPS6,RPS12,RPL5,RPL12,RPL10A,RPS4X,RPL35,RPS27A,RPS9,RPLP1,RPS26,MAGOHB,RPL8,UBA52,RPS5,RPL6,RPS3A,PABPC1,RPL22,RPS15,RPL24,RPL4,RPL41,RPL17,RPL14,RPS8,RPL3,EIF4G1,RPS24,RPS18,NCBP1,RPL27,RPS7,RPL7A,RPL32,RPS14,RPS13,RPL18A,RPL19,RPS3,RPS21,RPL27A,RPL38,RPS25,RPL21,RPS17,RPL11,RPS23,RPL9,RPLP2,PPP2R1A,MAGOH,RPL18,RPL23,RPL30,GSPT1,ETF1,RPL22L1,RPL39,EIF4A3,RNPS1,S…
11	L13a-mediated translational silencing of Ceruloplasmin ex...(R-HSA-156827)	0.654784	3.24973	0	0	111	107	RPSA,RPS2,EIF1AX,RPL10,RPLP0,EIF4A1,RPL7,RPS6,RPS12,RPL5,RPL12,RPL10A,RPS4X,EIF3I,RPL35,RPS27A,EIF3D,RPS9,RPLP1,RPS26,EIF3B,RPL8,UBA52,RPS5,RPL6,RPS3A,PABPC1,RPL22,RPS15,RPL24,RPL4,EIF3E,RPL41,EIF4H,RPL17,RPL14,RPS8,RPL3,EIF4G1,RPS24,EIF3J,RPS18,RPL27,RPS7,RPL7A,RPL32,RPS14,RPS13,EIF3A,RPL18A,RPL19,RPS3,RPS21,RPL27A,RPL38,RPS25,EIF3K,RPL21,EIF3H,RPS17,RPL11,RPS23,RPL9,RPLP2,RPL18,RPL23,EIF3G,RPL3…
12	Nonsense Mediated Decay (NMD) independent of the Exon Jun...(R-HSA-975956)	0.653713	3.24795	0	0	95	91	RPSA,RPS2,GSPT2,RPL10,RPLP0,RPL7,RPS6,RPS12,RPL5,RPL12,RPL10A,RPS4X,RPL35,RPS27A,RPS9,RPLP1,RPS26,RPL8,UBA52,RPS5,RPL6,RPS3A,PABPC1,RPL22,RPS15,RPL24,RPL4,RPL41,RPL17,RPL14,RPS8,RPL3,EIF4G1,RPS24,RPS18,NCBP1,RPL27,RPS7,RPL7A,RPL32,RPS14,RPS13,RPL18A,RPL19,RPS3,RPS21,RPL27A,RPL38,RPS25,RPL21,RPS17,RPL11,RPS23,RPL9,RPLP2,RPL18,RPL23,RPL30,GSPT1,ETF1,RPL22L1
13	Eukaryotic Translation Initiation(R-HSA-72613)	0.651625	3.24165	0	0	119	115	RPSA,RPS2,EIF1AX,RPL10,RPLP0,EIF4A1,RPL7,RPS6,RPS12,RPL5,RPL12,RPL10A,RPS4X,EIF3I,RPL35,RPS27A,EIF3D,RPS9,RPLP1,RPS26,EIF3B,RPL8,UBA52,RPS5,RPL6,RPS3A,PABPC1,RPL22,RPS15,RPL24,RPL4,EIF3E,RPL41,EIF4H,RPL17,RPL14,RPS8,RPL3,EIF4G1,RPS24,EIF3J,RPS18,RPL27,RPS7,RPL7A,RPL32,RPS14,RPS13,EIF3A,RPL18A,EIF5B,RPL19,RPS3,RPS21,RPL27A,RPL38,EIF5,RPS25,EIF3K,EIF4EBP1,RPL21,EIF3H,RPS17,RPL11,RPS23,RPL9,RPLP2,RP…
14	Nonsense-Mediated Decay (NMD)(R-HSA-927802)	0.608597	3.18401	0	0	115	111	RPSA,RPS2,GSPT2,RPL10,RPLP0,RPL7,RPS6,RPS12,RPL5,RPL12,RPL10A,RPS4X,RPL35,RPS27A,RPS9,RPLP1,RPS26,MAGOHB,RPL8,UBA52,RPS5,RPL6,RPS3A,PABPC1,RPL22,RPS15,RPL24,RPL4,RPL41,RPL17,RPL14,RPS8,RPL3,EIF4G1,RPS24,RPS18,NCBP1,RPL27,RPS7,RPL7A,RPL32,RPS14,RPS13,RPL18A,RPL19,RPS3,RPS21,RPL27A,RPL38,RPS25,RPL21,RPS17,RPL11,RPS23,RPL9,RPLP2,PPP2R1A,MAGOH,RPL18,RPL23,RPL30,GSPT1,ETF1,RPL22L1,RPL39,EIF4A3,RNPS1,S…
15	SRP-dependent cotranslational protein targeting to membrane(R-HSA-1799339)	0.615638	3.17273	0	0	112	108	RPSA,RPS2,RPL10,SEC61G,RPLP0,RPL7,RPS6,RPS12,RPL5,RPL12,RPL10A,SSR3,RPS4X,RPL35,RPS27A,RPS9,RPLP1,RPS26,RPL8,UBA52,RPS5,RPL6,RPS3A,RPL22,RPS15,RPL24,RPL4,RPL41,RPL17,RPL14,RPS8,RPL3,RPS24,RPS18,RPL27,RPS7,SEC11C,RPL7A,RPL32,RPS14,RPS13,RPL18A,RPL19,RPS3,RPS21,RPL27A,RPL38,RPS25,RPL21,RPS17,RPL11,RPS23,RPL9,RPLP2,SRP72,SRP9,RPL18,RPL23,RPL30,DDOST,RPL22L1,SSR2,RPL39,RPL26L1,RPL36,SRP68,RPN2,RPL26,…
16	Influenza Viral RNA Transcription and Replication(R-HSA-168273)	0.603396	3.16422	0	0	135	131	RPSA,RPS2,HSP90AA1,RPL10,RPLP0,RPL7,RPS6,IPO5,NUP88,RPS12,RPL5,RPL12,RPL10A,RPS4X,RPL35,RPS27A,NUP37,RPS9,RPLP1,RPS26,RPL8,UBA52,POLR2L,RPS5,RPL6,RPS3A,RPL22,RPS15,RPL24,RPL4,RPL41,RPL17,RPL14,RPS8,RPL3,RPS24,RPS18,RPL27,NUP62,RPS7,PARP1,RPL7A,RPL32,RPS14,RPS13,RPL18A,RPL19,RPS3,RPS21,RPL27A,NUP107,RPL38,GTF2F1,RPS25,POLR2A,RPL21,RPS17,RPL11,RPS23,RPL9,NUP93,RPLP2,RPL18,RAE1,RPL23,GTF2F2,POLR2D,R…
17	Peptide chain elongation(R-HSA-156902)	0.660355	3.15982	0	0	89	85	RPSA,RPS2,RPL10,RPLP0,RPL7,RPS6,RPS12,RPL5,RPL12,RPL10A,RPS4X,RPL35,RPS27A,RPS9,RPLP1,RPS26,RPL8,UBA52,RPS5,RPL6,RPS3A,RPL22,RPS15,RPL24,RPL4,RPL41,RPL17,RPL14,RPS8,RPL3,RPS24,RPS18,RPL27,RPS7,EEF1A1,RPL7A,RPL32,RPS14,RPS13,RPL18A,RPL19,RPS3,RPS21,RPL27A,RPL38,RPS25,RPL21,RPS17,RPL11,RPS23,RPL9,RPLP2,RPL18,RPL23,RPL30,RPL22L1,RPL39,EEF2,RPL26L1,RPL36,RPL26,RPS20,RPL28,RPL35A,RPS16,RPL15,RPL13,RPS…
18	Eukaryotic Translation Elongation(R-HSA-156842)	0.618006	3.15794	0	0	93	89	RPSA,RPS2,RPL10,EEF1B2,RPLP0,RPL7,RPS6,RPS12,RPL5,RPL12,RPL10A,RPS4X,RPL35,RPS27A,RPS9,RPLP1,RPS26,RPL8,UBA52,RPS5,RPL6,RPS3A,RPL22,RPS15,RPL24,RPL4,EEF1D,RPL41,RPL17,RPL14,RPS8,RPL3,RPS24,RPS18,RPL27,RPS7,EEF1G,EEF1A1,RPL7A,RPL32,RPS14,RPS13,RPL18A,RPL19,RPS3,RPS21,RPL27A,RPL38,RPS25,RPL21,RPS17,RPL11,RPS23,RPL9,RPLP2,RPL18,RPL23,RPL30,RPL22L1,RPL39,EEF2,RPL26L1,RPL36
19	Formation of the ternary complex, and subsequently, the 4...(R-HSA-72695)	0.679284	3.15183	0	0	51	49	RPSA,RPS2,EIF1AX,RPS6,RPS12,RPS4X,EIF3I,RPS27A,EIF3D,RPS9,RPS26,EIF3B,RPS5,RPS3A,RPS15,EIF3E,RPS8,RPS24,EIF3J,RPS18,RPS7,RPS14,RPS13,EIF3A,RPS3,RPS21,RPS25,EIF3K,EIF3H,RPS17,RPS23
20	Translation initiation complex formation(R-HSA-72649)	0.65493	3.14435	0	0	58	56	RPSA,RPS2,EIF1AX,EIF4A1,RPS6,RPS12,RPS4X,EIF3I,RPS27A,EIF3D,RPS9,RPS26,EIF3B,RPS5,RPS3A,PABPC1,RPS15,EIF3E,EIF4H,RPS8,EIF4G1,RPS24,EIF3J,RPS18,RPS7,RPS14,RPS13,EIF3A,RPS3,RPS21,RPS25,EIF3K,EIF3H,RPS17,RPS23
21	Activation of the mRNA upon binding of the cap-binding co...(R-HSA-72662)	0.657611	3.1157	0	0	59	57	RPSA,RPS2,EIF1AX,EIF4A1,RPS6,RPS12,RPS4X,EIF3I,RPS27A,EIF3D,RPS9,RPS26,EIF3B,RPS5,RPS3A,PABPC1,RPS15,EIF3E,EIF4H,RPS8,EIF4G1,RPS24,EIF3J,RPS18,RPS7,RPS14,RPS13,EIF3A,RPS3,RPS21,RPS25,EIF3K,EIF4EBP1,EIF3H,RPS17,RPS23
22	Ribosomal scanning and start codon recognition(R-HSA-72702)	0.653739	3.02799	0	0	58	56	RPSA,RPS2,EIF1AX,EIF4A1,RPS6,RPS12,RPS4X,EIF3I,RPS27A,EIF3D,RPS9,RPS26,EIF3B,RPS5,RPS3A,RPS15,EIF3E,EIF4H,RPS8,EIF4G1,RPS24,EIF3J,RPS18,RPS7,RPS14,RPS13,EIF3A,RPS3,RPS21,EIF5,RPS25,EIF3K,EIF3H,RPS17,RPS23
23	RUNX1 regulates transcription of genes involved in differ...(R-HSA-8939236)	0.494335	3.02198	0	0	130	114	H3C4,H4C4,MYB,H2AC14,LMO2,H2BC9,H2AC20,H4C3,PSMD2,H3C12,H4C2,PSMC3,PSMC1,PSMC6,CDK7,H3-3B,H4C8,GATA3,PSMD6,H2AX,H3C13,H4C1,H2BC10,H2AC4,PSMC5,RPS27A,H2BC3,PSMA7,H2BC8,UBA52,PSMC4,PSMD12,PSMD1,H4C12,CBFB,PSMB1,MNAT1,H4C9,H3C7,PSMD14,PSMB11,PSMB7,PSMD13,PSMD8,PSMB6,H2BC7,PSMD3,H3C11,SPI1,PSMD10,RUNX1,PSME3
24	Regulation of expression of SLITs and ROBOs(R-HSA-9010553)	0.531513	2.92947	0	0	171	165	SLIT2,RPSA,RPS2,PSMD2,GSPT2,RPL10,PSMC3,RPLP0,PSMC1,PSMC6,RPL7,RPS6,PSMD6,SLIT1,RPS12,RPL5,RPL12,RPL10A,RPS4X,PSMC5,RPL35,RPS27A,RPS9,RPLP1,RPS26,MAGOHB,PSMA7,RPL8,UBA52,RPS5,RPL6,RPS3A,PSMC4,PABPC1,PSMD12,RPL22,RPS15,RPL24,RPL4,RPL41,RPL17,RPL14,PSMD1,RPS8,RPL3,EIF4G1,RPS24,RPS18,NCBP1,CUL2,PSMB1,RPL27,RPS7,RPL7A,RPL32,RPS14,RPS13,RPL18A,RPL19,RPS3,PSMD14,RPS21,PSMB11,RPL27A,RPL38,PSMB7,PSMD13,H…
25	Activation of APC/C and APC/C:Cdc20 mediated degradation ...(R-HSA-176814)	0.554382	2.88854	0	0	77	76	PSMD2,CDC20,PSMC3,ANAPC15,PSMC1,PSMC6,PLK1,PSMD6,UBE2C,CCNA2,PSMC5,BUB3,RPS27A,PSMA7,UBA52,CCNB1,PSMC4,BUB1B,PSMD12,PSMD1,PSMB1,PSMD14,PSMB11,PSMB7,PSMD13,CDC27,PSMD8,PSMB6,PSMD3,PSMD10,MAD2L1,PSME3,PSMA2,PSMF1,UBE2D1,NEK2,PSMA1,UBC,PSMC2,PSMB2,PSMD9,PSMA6,CCNA1,PSMA4,SEM1,PSMB3,PSMB4,CDC26,PSMD7,PSMD4,CDK1,ANAPC4,UBE2S
26	Response of EIF2AK4 (GCN2) to amino acid deficiency(R-HSA-9633012)	0.541207	2.84849	0	0	101	97	RPSA,RPS2,RPL10,RPLP0,RPL7,RPS6,RPS12,RPL5,RPL12,RPL10A,RPS4X,RPL35,RPS27A,RPS9,RPLP1,RPS26,RPL8,UBA52,RPS5,RPL6,RPS3A,RPL22,RPS15,RPL24,RPL4,RPL41,RPL17,RPL14,RPS8,RPL3,RPS24,RPS18,RPL27,RPS7,RPL7A,RPL32,RPS14,RPS13,RPL18A,RPL19,RPS3,RPS21,RPL27A,RPL38,RPS25,RPL21,RPS17,RPL11,RPS23,RPL9,RPLP2,RPL18,RPL23,RPL30
27	Separation of Sister Chromatids(R-HSA-2467813)	0.43907	2.82392	0	0	191	185	TUBB3,TUBA1C,TUBA1B,PSMD2,CDC20,TUBB6,STAG1,SPC25,PSMC3,SKA1,ANAPC15,ZW10,PSMC1,PSMC6,PLK1,B9D2,BUB1,PSMD6,UBE2C,CDCA8,DYNC1LI1,CENPF,TUBB1,TUBB4B,PSMC5,BUB3,INCENP,RPS27A,BIRC5,NUP37,PSMA7,SPC24,UBA52,CENPO,PSMC4,BUB1B,CENPE,PSMD12,NDC80,NUDC,SPDL1,PSMD1,TUBA1A,PSMB1,NUF2,KIF18A,PSMD14,PSMB11,NUP107,DYNC1I2,PSMB7,PSMD13,CDC27,PSMD8,PSMB6,SGO2,SMC3,PSMD3,PPP2R5A,PPP2R5E,PSMD10,MAD2L1,DYNC1H1,XPO1…
28	APC/C:Cdc20 mediated degradation of mitotic proteins(R-HSA-176409)	0.548763	2.81932	0	0	76	75	PSMD2,CDC20,PSMC3,ANAPC15,PSMC1,PSMC6,PSMD6,UBE2C,CCNA2,PSMC5,BUB3,RPS27A,PSMA7,UBA52,CCNB1,PSMC4,BUB1B,PSMD12,PSMD1,PSMB1,PSMD14,PSMB11,PSMB7,PSMD13,CDC27,PSMD8,PSMB6,PSMD3,PSMD10,MAD2L1,PSME3,PSMA2,PSMF1,UBE2D1,NEK2,PSMA1,UBC,PSMC2,PSMB2,PSMD9,PSMA6,CCNA1,PSMA4,SEM1,PSMB3,PSMB4,CDC26,PSMD7,PSMD4,CDK1,ANAPC4,UBE2S
29	APC/C-mediated degradation of cell cycle proteins(R-HSA-174143)	0.525079	2.77227	0	0	88	87	PSMD2,CDC20,PSMC3,ANAPC15,PSMC1,PSMC6,PLK1,PSMD6,UBE2C,CCNA2,PSMC5,BUB3,RPS27A,PSMA7,UBA52,CCNB1,PSMC4,BUB1B,PSMD12,PSMD1,AURKA,PSMB1,PSMD14,PSMB11,PSMB7,PSMD13,CDC27,PSMD8,PSMB6,FBXO5,PSMD3,PSMD10,MAD2L1,PSME3,PSMA2,PSMF1,UBE2D1,NEK2,PSMA1,UBC,PSMC2,SKP1,PSMB2,PSMD9,PSMA6,CCNA1,PSMA4,SEM1,PSMB3,PSMB4,CDC26,PSMD7,AURKB,PSMD4,CDC14A,CDK1,ANAPC4,UBE2S
30	Regulation of APC/C activators between G1/S and early ana...(R-HSA-176408)	0.546466	2.75362	0	0	81	80	PSMD2,CDC20,PSMC3,ANAPC15,PSMC1,PSMC6,PLK1,PSMD6,UBE2C,CCNA2,PSMC5,BUB3,RPS27A,PSMA7,UBA52,CCNB1,PSMC4,BUB1B,PSMD12,PSMD1,PSMB1,PSMD14,PSMB11,PSMB7,PSMD13,CDC27,PSMD8,PSMB6,FBXO5,PSMD3,PSMD10,MAD2L1,PSME3,PSMA2,PSMF1,UBE2D1,PSMA1,UBC,PSMC2,SKP1,PSMB2,PSMD9,PSMA6,CCNA1,PSMA4,SEM1,PSMB3,PSMB4,CDC26,PSMD7,PSMD4,CDK1,ANAPC4,UBE2S,FZR1
31	Cdc20:Phospho-APC/C mediated degradation of Cyclin A(R-HSA-174184)	0.548227	2.74731	0	0	73	72	PSMD2,CDC20,PSMC3,ANAPC15,PSMC1,PSMC6,PSMD6,UBE2C,CCNA2,PSMC5,BUB3,RPS27A,PSMA7,UBA52,PSMC4,BUB1B,PSMD12,PSMD1,PSMB1,PSMD14,PSMB11,PSMB7,PSMD13,CDC27,PSMD8,PSMB6,PSMD3,PSMD10,MAD2L1,PSME3,PSMA2,PSMF1,UBE2D1,PSMA1,UBC,PSMC2,PSMB2,PSMD9,PSMA6,CCNA1,PSMA4,SEM1,PSMB3,PSMB4,CDC26,PSMD7,PSMD4,CDK1,ANAPC4,UBE2S
32	Amplification of signal from the kinetochores(R-HSA-141424)	0.48889	2.73341	0	0	96	94	CDC20,SPC25,SKA1,ZW10,PLK1,B9D2,BUB1,CDCA8,DYNC1LI1,CENPF,BUB3,INCENP,BIRC5,NUP37,SPC24,CENPO,BUB1B,CENPE,NDC80,NUDC,SPDL1,NUF2,KIF18A,NUP107,DYNC1I2,SGO2,PPP2R5A,PPP2R5E,MAD2L1,DYNC1H1,XPO1,ERCC6L,PPP2R1A,KIF2C,DYNC1I1,DYNLL1,CENPS-CORT,RANBP2,NDE1,PPP2R1B,RANGAP1,KNL1,SEC13,SGO1,NUP98,CKAP5,MAPRE1,PPP2CA,NUP160,CENPC
33	Selenoamino acid metabolism(R-HSA-2408522)	0.482969	2.73212	0	0	118	114	RPSA,RPS2,RPL10,RPLP0,RPL7,RPS6,KARS1,RPS12,RPL5,RPL12,RPL10A,RPS4X,RPL35,RPS27A,RPS9,RPLP1,RPS26,RARS1,RPL8,UBA52,RPS5,RPL6,RPS3A,RPL22,RPS15,RPL24,RPL4,RPL41,RPL17,RPL14,RPS8,RPL3,RPS24,RPS18,RPL27,RPS7,EPRS1,RPL7A,RPL32,RPS14,RPS13,RPL18A,RPL19,RPS3,RPS21,RPL27A,RPL38,RPS25,RPL21,RPS17,RPL11,RPS23,RPL9,RPLP2,RPL18,RPL23,RPL30,RPL22L1,RPL39,RPL26L1,RPL36,AIMP1,SECISBP2,EEF1E1,SARS1,RPL26,RPS20,…
34	Regulation of mitotic cell cycle(R-HSA-453276)	0.525079	2.729	0	0	88	87	PSMD2,CDC20,PSMC3,ANAPC15,PSMC1,PSMC6,PLK1,PSMD6,UBE2C,CCNA2,PSMC5,BUB3,RPS27A,PSMA7,UBA52,CCNB1,PSMC4,BUB1B,PSMD12,PSMD1,AURKA,PSMB1,PSMD14,PSMB11,PSMB7,PSMD13,CDC27,PSMD8,PSMB6,FBXO5,PSMD3,PSMD10,MAD2L1,PSME3,PSMA2,PSMF1,UBE2D1,NEK2,PSMA1,UBC,PSMC2,SKP1,PSMB2,PSMD9,PSMA6,CCNA1,PSMA4,SEM1,PSMB3,PSMB4,CDC26,PSMD7,AURKB,PSMD4,CDC14A,CDK1,ANAPC4,UBE2S
35	SCF-beta-TrCP mediated degradation of Emi1(R-HSA-174113)	0.563072	2.70566	0	0	55	54	PSMD2,CDC20,PSMC3,PSMC1,PSMC6,PSMD6,PSMC5,RPS27A,PSMA7,UBA52,PSMC4,PSMD12,PSMD1,PSMB1,PSMD14,PSMB11,PSMB7,PSMD13,PSMD8,PSMB6,FBXO5,PSMD3,PSMD10,PSME3,PSMA2,PSMF1,PSMA1,UBC,PSMC2,SKP1,PSMB2,PSMD9,PSMA6,PSMA4,SEM1,PSMB3,PSMB4
36	AUF1 (hnRNP D0) binds and destabilizes mRNA(R-HSA-450408)	0.578008	2.66782	0	0	56	55	PSMD2,PSMC3,PSMC1,PSMC6,PSMD6,HSPA8,HNRNPD,PSMC5,RPS27A,PSMA7,UBA52,PSMC4,PABPC1,PSMD12,PSMD1,EIF4G1,PSMB1,PSMD14,PSMB11,PSMB7,PSMD13,PSMD8,PSMB6,PSMD3,PSMD10,PSME3,PSMA2,PSMF1,HSPA1A,PSMA1,UBC,PSMC2,PSMB2,PSMD9,PSMA6,PSMA4,SEM1,PSMB3,PSMB4
37	APC:Cdc20 mediated degradation of cell cycle proteins pri...(R-HSA-179419)	0.55008	2.641	0	0	74	73	PSMD2,CDC20,PSMC3,ANAPC15,PSMC1,PSMC6,PSMD6,UBE2C,CCNA2,PSMC5,BUB3,RPS27A,PSMA7,UBA52,PSMC4,BUB1B,PSMD12,PSMD1,PSMB1,PSMD14,PSMB11,PSMB7,PSMD13,CDC27,PSMD8,PSMB6,PSMD3,PSMD10,MAD2L1,PSME3,PSMA2,PSMF1,UBE2D1,NEK2,PSMA1,UBC,PSMC2,PSMB2,PSMD9,PSMA6,CCNA1,PSMA4,SEM1,PSMB3,PSMB4,CDC26,PSMD7,PSMD4,CDK1,ANAPC4,UBE2S
38	Negative regulation of NOTCH4 signaling(R-HSA-9604323)	0.542228	2.6394	0	0	54	54	PSMD2,PSMC3,PSMC1,PSMC6,PSMD6,YWHAZ,PSMC5,RPS27A,PSMA7,UBA52,PSMC4,PSMD12,PSMD1,PSMB1,PSMD14,TACC3,PSMB7,PSMD13,PSMD8,PSMB6,PSMD3,PSMD10,PSME3,PSMA2,PSMF1,PSMA1,UBC,RBX1,PSMC2,SKP1,PSMB2,PSMD9,PSMA6,PSMA4,SEM1,PSMB3,PSMB4
39	APC/C:Cdc20 mediated degradation of Securin(R-HSA-174154)	0.522446	2.63775	0	0	68	67	PSMD2,CDC20,PSMC3,ANAPC15,PSMC1,PSMC6,PSMD6,UBE2C,PSMC5,RPS27A,PSMA7,UBA52,PSMC4,PSMD12,PSMD1,PSMB1,PSMD14,PSMB11,PSMB7,PSMD13,CDC27,PSMD8,PSMB6,PSMD3,PSMD10,PSME3,PSMA2,PSMF1,UBE2D1,PSMA1,UBC,PSMC2,PSMB2,PSMD9,PSMA6,PSMA4,SEM1,PSMB3,PSMB4,CDC26,PSMD7,PSMD4,ANAPC4,UBE2S
40	Regulation of ornithine decarboxylase (ODC)(R-HSA-350562)	0.545057	2.62884	0	0	51	50	ODC1,PSMD2,PSMC3,PSMC1,PSMC6,PSMD6,PSMC5,PSMA7,PSMC4,PSMD12,PSMD1,OAZ3,PSMB1,PSMD14,PSMB11,PSMB7,PSMD13,PSMD8,PSMB6,PSMD3,PSMD10,PSME3,PSMA2,PSMF1,PSMA1,PSMC2,PSMB2,PSMD9,PSMA6,PSMA4,SEM1,PSMB3,PSMB4
41	Amplification of signal from unattached kinetochores vi...(R-HSA-141444)	0.48889	2.61848	0	0	96	94	CDC20,SPC25,SKA1,ZW10,PLK1,B9D2,BUB1,CDCA8,DYNC1LI1,CENPF,BUB3,INCENP,BIRC5,NUP37,SPC24,CENPO,BUB1B,CENPE,NDC80,NUDC,SPDL1,NUF2,KIF18A,NUP107,DYNC1I2,SGO2,PPP2R5A,PPP2R5E,MAD2L1,DYNC1H1,XPO1,ERCC6L,PPP2R1A,KIF2C,DYNC1I1,DYNLL1,CENPS-CORT,RANBP2,NDE1,PPP2R1B,RANGAP1,KNL1,SEC13,SGO1,NUP98,CKAP5,MAPRE1,PPP2CA,NUP160,CENPC
42	Hh mutants are degraded by ERAD(R-HSA-5362768)	0.533646	2.60344	0	0	56	54	PSMD2,PSMC3,PSMC1,PSMC6,PSMD6,PSMC5,RPS27A,PSMA7,UBA52,PSMC4,PSMD12,PSMD1,PSMB1,PSMD14,PSMB11,PSMB7,PSMD13,PSMD8,PSMB6,PSMD3,PSMD10,PSME3,VCP,PSMA2,OS9,PSMF1,PSMA1,UBC,PSMC2,PSMB2,PSMD9,PSMA6,PSMA4,SEM1,PSMB3,PSMB4
43	FBXL7 down-regulates AURKA during mitotic entry and in ea...(R-HSA-8854050)	0.566128	2.60174	0	0	54	53	PSMD2,PSMC3,PSMC1,PSMC6,PSMD6,PSMC5,RPS27A,PSMA7,UBA52,PSMC4,PSMD12,PSMD1,AURKA,PSMB1,PSMD14,PSMB11,PSMB7,PSMD13,PSMD8,PSMB6,PSMD3,PSMD10,PSME3,PSMA2,PSMF1,PSMA1,UBC,RBX1,PSMC2,SKP1,PSMB2,PSMD9,PSMA6,PSMA4,SEM1,PSMB3,PSMB4
44	Regulation of activated PAK-2p34 by proteasome mediated d...(R-HSA-211733)	0.555224	2.58572	0	0	50	49	PSMD2,PSMC3,PSMC1,PSMC6,PSMD6,PSMC5,RPS27A,PSMA7,UBA52,PSMC4,PSMD12,PSMD1,PSMB1,PSMD14,PSMB11,PSMB7,PSMD13,PSMD8,PSMB6,PSMD3,PSMD10,PSME3,PSMA2,PSMF1,PSMA1,UBC,PSMC2,PSMB2,PSMD9,PSMA6,PSMA4,SEM1,PSMB3,PSMB4,PSMD7,PSMD4
45	Regulation of mRNA stability by proteins that bind AU-ric...(R-HSA-450531)	0.512754	2.56877	0	0	88	87	PSMD2,PSMC3,PSMC1,PSMC6,SET,PSMD6,HSPA8,HNRNPD,YWHAZ,YWHAB,ANP32A,PSMC5,RPS27A,ZFP36,EXOSC5,PSMA7,UBA52,PSMC4,PABPC1,PSMD12,PSMD1,EXOSC6,EIF4G1,PSMB1,EXOSC3,PSMD14,PSMB11,PSMB7,PSMD13,PSMD8,PSMB6,PSMD3,ELAVL1,PSMD10,XPO1,PRKCA,PSME3,ZFP36L1,PSMA2,PSMF1,HSPA1A,EXOSC8,PSMA1,UBC,KHSRP,PSMC2,PSMB2,PSMD9,PSMA6,PSMA4,SEM1,PSMB3,PSMB4,EXOSC7
46	Regulation of Apoptosis(R-HSA-169911)	0.530414	2.50441	0	0	53	52	PSMD2,PSMC3,PSMC1,PSMC6,PSMD6,PSMC5,RPS27A,PSMA7,UBA52,PSMC4,PSMD12,PSMD1,ARHGAP10,PSMB1,PSMD14,PSMB11,PSMB7,PSMD13,PSMD8,PSMB6,PSMD3,PSMD10,PSME3,PSMA2,PSMF1,PSMA1,UBC,PSMC2,PSMB2,PSMD9,OPA1,PSMA6,PSMA4,SEM1,PSMB3,PSMB4
47	Mitotic Spindle Checkpoint(R-HSA-69618)	0.466251	2.50348	0	0	113	111	CDC20,SPC25,SKA1,ANAPC15,ZW10,PLK1,B9D2,BUB1,UBE2C,CDCA8,DYNC1LI1,CENPF,BUB3,INCENP,BIRC5,NUP37,SPC24,CENPO,BUB1B,CENPE,NDC80,NUDC,SPDL1,NUF2,KIF18A,NUP107,DYNC1I2,CDC27,SGO2,PPP2R5A,PPP2R5E,MAD2L1,DYNC1H1,XPO1,ERCC6L,PPP2R1A,KIF2C,DYNC1I1,DYNLL1,UBE2D1,CENPS-CORT,RANBP2,NDE1,PPP2R1B,RANGAP1,KNL1,SEC13,SGO1,NUP98,CKAP5,MAPRE1,PPP2CA,NUP160,CENPC
48	p53-Independent G1/S DNA damage checkpoint(R-HSA-69613)	0.543767	2.49328	0	0	52	51	PSMD2,PSMC3,PSMC1,PSMC6,PSMD6,PSMC5,RPS27A,PSMA7,UBA52,PSMC4,PSMD12,PSMD1,PSMB1,PSMD14,PSMB11,PSMB7,PSMD13,PSMD8,PSMB6,PSMD3,PSMD10,PSME3,PSMA2,PSMF1,PSMA1,UBC,PSMC2,PSMB2,PSMD9,PSMA6,PSMA4,SEM1,PSMB3,CHEK1,PSMB4,PSMD7,PSMD4
49	Vif-mediated degradation of APOBEC3G(R-HSA-180585)	0.505184	2.47592	0	0	55	53	PSMD2,PSMC3,PSMC1,PSMC6,PSMD6,PSMC5,RPS27A,PSMA7,UBA52,PSMC4,PSMD12,PSMD1,PSMB1,PSMD14,PSMB11,PSMB7,PSMD13,PSMD8,PSMB6,PSMD3,PSMD10,PSME3,PSMA2,PSMF1,PSMA1,UBC,RBX1,PSMC2,PSMB2,PSMD9,PSMA6,PSMA4,SEM1,PSMB3,PSMB4
50	APC/C:Cdh1 mediated degradation of Cdc20 and other APC/C:...(R-HSA-174178)	0.505439	2.47578	0	0	74	73	PSMD2,CDC20,PSMC3,ANAPC15,PSMC1,PSMC6,PLK1,PSMD6,UBE2C,PSMC5,RPS27A,PSMA7,UBA52,PSMC4,PSMD12,PSMD1,AURKA,PSMB1,PSMD14,PSMB11,PSMB7,PSMD13,CDC27,PSMD8,PSMB6,PSMD3,PSMD10,PSME3,PSMA2,PSMF1,UBE2D1,PSMA1,UBC,PSMC2,PSMB2,PSMD9,PSMA6,PSMA4,SEM1,PSMB3,PSMB4,CDC26,PSMD7,AURKB,PSMD4
51	ROS sensing by NFE2L2(R-HSA-8932339)	0.510616	2.45574	0	0	57	56	PSMD2,PSMC3,PSMC1,PSMC6,PSMD6,PSMC5,RPS27A,PSMA7,UBA52,PSMC4,PSMD12,PSMD1,PSMB1,PSMD14,PSMB11,PSMB7,PSMD13,PSMD8,PSMB6,PSMD3,PSMD10,PSME3,PSMA2,PSMF1,PSMA1,UBC,RBX1,PSMC2,PSMB2,PSMD9,PSMA6,PSMA4,CSNK2A1,SEM1,PSMB3,PSMB4
52	Autodegradation of Cdh1 by Cdh1:APC/C(R-HSA-174084)	0.513685	2.45423	0	0	64	64	PSMD2,PSMC3,ANAPC15,PSMC1,PSMC6,PSMD6,UBE2C,PSMC5,RPS27A,PSMA7,UBA52,PSMC4,PSMD12,PSMD1,PSMB1,PSMD14,PSMB7,PSMD13,CDC27,PSMD8,PSMB6,PSMD3,PSMD10,PSME3,PSMA2,PSMF1,UBE2D1,PSMA1,UBC,PSMC2,PSMB2,PSMD9,PSMA6,PSMA4,SEM1,PSMB3,PSMB4,CDC26,PSMD7,PSMD4,ANAPC4,UBE2S,FZR1
53	Condensation of Prophase Chromosomes(R-HSA-2299718)	0.506707	2.4521	0	0	74	59	H3C4,H4C4,H2AC14,H2BC9,H2AC20,H4C3,H3C12,H4C2,PLK1,H3-3B,H4C8,SET,H2AX,H3C13,H4C1,H2BC10,H2AC4,H2BC3,H2BC8,CCNB1,H4C12,H4C9,H3C7,SMC2,H2BC7,H3C11
54	Ubiquitin-dependent degradation of Cyclin D(R-HSA-75815)	0.544486	2.45069	0	0	52	51	PSMD2,PSMC3,PSMC1,PSMC6,PSMD6,CCND1,PSMC5,RPS27A,PSMA7,UBA52,PSMC4,PSMD12,PSMD1,PSMB1,PSMD14,PSMB11,PSMB7,PSMD13,PSMD8,PSMB6,PSMD3,PSMD10,PSME3,PSMA2,PSMF1,PSMA1,UBC,PSMC2,PSMB2,PSMD9,PSMA6,PSMA4,SEM1,PSMB3,PSMB4,PSMD7,PSMD4,CDK4
89	Mitochondrial translation termination(R-HSA-5419276)	0.420364	2.18803	0	0.000223736	87	87	MRPS28,MRRF,MRPL24,MRPL1,MRPS24,MRPL3,MRPL15,MRPL54,MRPL20,MRPL18,MRPS35,MRPL35,MRPL37,MRPS30,MRPS22,MRPL40,MRPL30,MRPS2,MRPS31,MTRF1L,MRPL58,MRPL43,MRPS34,MRPL23,MRPL52,MRPS10,MRPL9,MRPS18C,MRPS17,GADD45GIP1,MRPL13,MRPL19,MRPL47,MRPS27
90	Cleavage of the damaged pyrimidine (R-HSA-110329)	0.45074	2.18679	0	0.000223736	61	49	H4C4,H2AC14,H2BC9,H2AC20,H4C3,NEIL2,H4C2,H4C8,H2AX,H4C1,H2BC10,H2AC4,H2BC3,H2BC8
91	Negative epigenetic regulation of rRNA expression(R-HSA-5250941)	0.421291	2.1661	0	0.000315862	112	95	H3C4,H4C4,H2AC14,H2BC9,H2AC20,H4C3,H3C12,H4C2,CDK7,H3-3B,H4C8,H2AX,H3C13,H4C1,H2BC10,H2AC4,TAF1A,TAF1D,H2BC3,H2BC8,POLR2L,POLR1G,POLR1E,H4C12,GTF2H2,SAP130,MNAT1,H4C9,POLR1A,H3C7,SIRT1,POLR1H,SAP30,H2BC7,H3C11,SUV39H1,TTF1
92	Cytosolic tRNA aminoacylation(R-HSA-379716)	0.567304	2.16511	0	0.000315862	24	24	WARS1,VARS1,KARS1,RARS1,EPRS1,FARSB,PPA1,GARS1,YARS1,TARS1,AIMP1,EEF1E1,SARS1,AIMP2,FARSA,HARS1,QARS1,NARS1,DARS1
93	Depurination(R-HSA-73927)	0.485094	2.16013	0	0.000329023	56	44	H4C4,H2AC14,H2BC9,H2AC20,H4C3,H4C2,H4C8,H2AX,H4C1,H2BC10,H2AC4,H2BC3,H2BC8
94	Base-Excision Repair, AP Site Formation(R-HSA-73929)	0.44316	2.15211	0	0.000355013	63	51	H4C4,H2AC14,H2BC9,H2AC20,H4C3,NEIL2,H4C2,H4C8,H2AX,H4C1,H2BC10,H2AC4,H2BC3,H2BC8
95	Mitotic G2-G2/M phases(R-HSA-453274)	0.322394	2.14296	0	0.000447054	198	193	TUBB3,TUBA1C,TUBA1B,HMMR,PSMD2,TUBB6,HSP90AB1,HSP90AA1,PSMC3,PSMC1,PSMC6,CDK7,PLK1,PHLDA1,PSMD6,TUBB,SDCCAG8,CENPF,TUBB1,TUBB4B,BORA,CCNA2,PSMC5,TPX2,RPS27A,CEP135,PSMA7,UBA52,CETN2,CCNB1,PSMC4,ODF2,PSMD12,PSMD1,TUBA1A,PPP1R12A,AURKA,YWHAE,RAB8A,PSMB1,MNAT1,PRKAR2B,HAUS7,CCNB2,PSMD14,PSMB11,DYNC1I2,PSMB7,PSMD13,PSMD8,PSMB6,PSMD3,CEP250,GTSE1,PSMD10,DCTN1,DYNC1H1,XPO1,PPP2R1A,PSME3,DCTN3,CSNK1E,PS…
96	Degradation of AXIN(R-HSA-4641257)	0.453477	2.13393	0	0.000499648	55	54	PSMD2,PSMC3,PSMC1,PSMC6,PSMD6,PSMC5,RPS27A,PSMA7,UBA52,PSMC4,PSMD12,PSMD1,PSMB1,PSMD14,PSMB11,PSMB7,PSMD13,PSMD8,PSMB6,PSMD3,PSMD10,PSME3,PSMA2,PSMF1,PSMA1,UBC,PSMC2,PSMB2,PSMD9,PSMA6,PSMA4,SMURF2,SEM1,PSMB3,PSMB4
97	Postmitotic nuclear pore complex (NPC) reformation(R-HSA-9615933)	0.534976	2.13156	0	0.000539094	27	27	RAN,NUP37,NUP62,NUP107,NUP93,KPNB1,RCC1,RANGAP1,SEC13,NUP98,NUP155,NUP188,NUP160,NUP54,UBE2I,NDC1,AHCTF1,NUP133
98	Inhibition of DNA recombination at telomere(R-HSA-9670095)	0.450803	2.12419	0	0.000617986	68	56	H4C4,H2AC14,H2BC9,H2AC20,H4C3,H4C2,H3-3B,H4C8,H2AX,H4C1,H2BC10,H2AC4,H2BC3,H2BC8,POLR2L
99	NoRC negatively regulates rRNA expression(R-HSA-427413)	0.420203	2.11888	0	0.000644283	109	92	H3C4,H4C4,H2AC14,H2BC9,H2AC20,H4C3,H3C12,H4C2,CDK7,H3-3B,H4C8,H2AX,H3C13,H4C1,H2BC10,H2AC4,TAF1A,TAF1D,H2BC3,H2BC8,POLR2L,POLR1G,POLR1E,H4C12,GTF2H2,SAP130,MNAT1,H4C9,POLR1A,H3C7,POLR1H,SAP30,H2BC7,H3C11
100	Cleavage of the damaged purine(R-HSA-110331)	0.485094	2.11046	0	0.000657432	56	44	H4C4,H2AC14,H2BC9,H2AC20,H4C3,H4C2,H4C8,H2AX,H4C1,H2BC10,H2AC4,H2BC3,H2BC8
101	Meiotic recombination(R-HSA-912446)	0.434741	2.10823	0	0.000657432	86	69	H3C4,H4C4,H2AC14,H2BC9,H2AC20,H4C3,H3C12,H4C2,MND1,H3-3B,H4C8,H2AX,H3C13,H4C1,H2BC10,H2AC4
102	RNA Polymerase I Transcription(R-HSA-73864)	0.395848	2.10019	0	0.000683729	114	97	H3C4,H4C4,H2AC14,H2BC9,H2AC20,H4C3,H3C12,H4C2,CDK7,CAVIN1,H3-3B,H4C8,H2AX,H3C13,H4C1,H2BC10,H2AC4,TAF1A,TAF1D,H2BC3,H2BC8,POLR2L,POLR1G,POLR1E,H4C12,GTF2H2,RRN3,MNAT1,H4C9,POLR1A,H3C7
103	Senescence-Associated Secretory Phenotype (SASP)(R-HSA-2559582)	0.381693	2.09862	0	0.000710026	112	97	H3C4,H4C4,H2AC14,H2BC9,H2AC20,H4C3,H3C12,H4C2,ANAPC15,H3-3B,H4C8,UBE2C,H2AX,H3C13,H4C1,H2BC10,H2AC4,CCNA2,RPS27A,CXCL8,H2BC3,H2BC8,UBA52
104	RHO GTPases Activate Formins(R-HSA-5663220)	0.352505	2.09249	0	0.000723175	140	135	TUBB3,TUBA1C,TUBA1B,CDC20,TUBB6,SPC25,PFN1,SKA1,ITGB1,DIAPH2,ZW10,PLK1,B9D2,BUB1,CDCA8,DYNC1LI1,CENPF,TUBB1,TUBB4B,BUB3,INCENP,BIRC5,NUP37,SPC24,CENPO,ACTB,BUB1B,CENPE,NDC80,NUDC,SPDL1,TUBA1A,SRF,ACTG1,NUF2,KIF18A,NUP107,DYNC1I2,RHOA,SGO2,PPP2R5A,PPP2R5E,MAD2L1,DYNC1H1,RHOC,XPO1,ERCC6L,PPP2R1A,KIF2C,DYNC1I1,DVL1,DYNLL1,CDC42,FMNL2,CENPS-CORT,RANBP2,NDE1,PPP2R1B,RANGAP1,KNL1,SEC13,SGO1
105	Hh mutants abrogate ligand secretion(R-HSA-5387390)	0.451201	2.0914	0	0.000736324	59	57	PSMD2,PSMC3,PSMC1,PSMC6,IHH,PSMD6,PSMC5,RPS27A,PSMA7,UBA52,PSMC4,PSMD12,PSMD1,PSMB1,PSMD14,PSMB11,PSMB7,PSMD13,PSMD8,PSMB6,PSMD3,PSMD10,PSME3,VCP,PSMA2,OS9,PSMF1,PSMA1,UBC,PSMC2,PSMB2,PSMD9,PSMA6,PSMA4,SEM1,PSMB3,PSMB4
106	Defective pyroptosis(R-HSA-9710421)	0.454896	2.09099	0	0.000736324	73	59	H3C4,H4C4,H2AC14,H2BC9,H2AC20,H4C3,H3C12,H4C2,H3-3B,H4C8,H2AX,H3C13,H4C1,H2BC10,H2AC4,H2BC3,H2BC8,POLA1
55	Activated PKN1 stimulates transcription of AR (androgen r...(R-HSA-5625886)	0.519432	2.4376	0	0.000741168	67	51	H3C4,H4C4,H2AC14,H2BC9,H2AC20,H4C3,H3C12,H4C2,H3-3B,H4C8,AR,H2AX,H3C13,H4C1,H2BC10,H2AC4,H2BC3,H2BC8,H4C12,KDM4C,H4C9,H3C7
107	Processing of Capped Intron-Containing Pre-mRNA(R-HSA-72203)	0.413273	2.08755	0	0.000762621	244	239	YBX1,CCAR1,SART1,HNRNPL,HSPA8,NUP88,HNRNPM,GLE1,HNRNPD,DHX9,CTNNBL1,ALYREF,PTBP1,HNRNPH2,SNRPC,NUP37,HNRNPR,MAGOHB,CWC27,HNRNPC,POLR2L,SNRPF,HNRNPU,CSTF2,FIP1L1,SMNDC1,PRPF3,HNRNPA2B1,PRPF19,THOC1,SYF2,NCBP1,SNW1,NUP62,DDX39B,SF3A1,SF3B4,MTREX,THOC5,PRPF6,SNRPN,HNRNPK,PQBP1,BCAS2,U2AF2,NUP107,GTF2F1,PRPF4,SNRPB2,TRA2B,POLR2A,DDX39A,HNRNPUL1,HNRNPF,SF3A2,U2AF1,ELAVL1,SNRPE,HNRNPA1,PUF60,NUP93,SF3A…
108	PRC2 methylates histones and DNA(R-HSA-212300)	0.434145	2.08285	0	0.00077577	73	59	H3C4,H4C4,H2AC14,H2BC9,H2AC20,H4C3,H3C12,H4C2,H3-3B,H4C8,H2AX,H3C13,H4C1,H2BC10,H2AC4
109	mRNA Splicing - Minor Pathway(R-HSA-72165)	0.46303	2.0776	0	0.000828364	52	52	YBX1,POLR2L,SNRPF,NCBP1,SF3B4,PRPF6,GTF2F1,POLR2A,SNRPE,SF3B5,SNRPD1,EFTUD2,GTF2F2,POLR2D,PRPF8,DDX23,SF3B2,SF3B3,ZMAT5,POLR2E,SRSF2,SNRNP200,POLR2B,SNRNP25,SNRPD2,POLR2J
110	Regulation of PTEN stability and activity(R-HSA-8948751)	0.435841	2.0632	0	0.000946702	69	67	PSMD2,PSMC3,PSMC1,PSMC6,PSMD6,PSMC5,RPS27A,PSMA7,UBA52,PSMC4,PSMD12,PSMD1,NEDD4,OTUD3,PSMB1,PSMD14,PSMB11,PSMB7,PSMD13,PSMD8,PSMB6,PSMD3,PSMD10,PSME3,PSMA2,PSMF1,PSMA1,MKRN1,UBC,PSMC2,PSMB2,PSMD9,PSMA6,PSMA4,CSNK2A1,SEM1,PSMB3,PSMB4
111	Stabilization of p53(R-HSA-69541)	0.440112	2.05299	0	0.00101245	57	56	PSMD2,PSMC3,PSMC1,PSMC6,PSMD6,PSMC5,RPS27A,PSMA7,UBA52,PSMC4,PSMD12,PSMD1,PSMB1,PSMD14,PSMB11,PSMB7,PSMD13,PSMD8,PSMB6,PSMD3,PSMD10,PSME3,PSMA2,PSMF1,PSMA1,UBC,PSMC2,PSMB2,PSMD9,PSMA6,PSMA4,SEM1,PSMB3,PSMB4
112	Switching of origins to a post-replicative state(R-HSA-69052)	0.411874	2.05202	0	0.00101245	92	91	PSMD2,PSMC3,ANAPC15,PSMC1,PSMC6,PSMD6,UBE2C,CCNA2,ORC5,PSMC5,RPS27A,ORC1,PSMA7,UBA52,PSMC4,PSMD12,PSMD1,PSMB1,PSMD14,PSMB11,PSMB7,PSMD13,CDC27,PSMD8,PSMB6,PSMD3,PSMD10,PSME3,PSMA2,PSMF1,UBE2D1,PSMA1,ORC3,ORC2,UBC,RBX1,PSMC2,SKP1,PSMB2,PSMD9,PSMA6,CCNA1,PSMA4,SEM1,PSMB3,PSMB4,CDC26,PSMD7,PSMD4,MCM7,ANAPC4,UBE2S
113	ERCC6 (CSB) and EHMT2 (G9a) positively regulate rRNA expr...(R-HSA-427389)	0.431459	2.0513	0	0.00101245	77	62	H3C4,H4C4,H2AC14,H2BC9,H2AC20,H4C3,H3C12,H4C2,H3-3B,H4C8,H2AX,H3C13,H4C1,H2BC10,H2AC4
114	RHOBTB2 GTPase cycle(R-HSA-9013418)	0.539573	2.04856	0	0.00102559	23	23	HSP90AB1,HSP90AA1,CCT6A,CCT7,CDC37,CCT2,HNRNPC,TXNL1,TWF1,DDX39B,ACTG1,DBN1,TRA2B,ACTN1,TMOD3
115	EML4 and NUDC in mitotic spindle formation(R-HSA-9648025)	0.385339	2.04785	0	0.00102559	117	112	TUBB3,TUBA1C,TUBA1B,CDC20,TUBB6,SPC25,SKA1,ZW10,PLK1,B9D2,BUB1,CDCA8,DYNC1LI1,CENPF,TUBB1,TUBB4B,BUB3,INCENP,BIRC5,NUP37,SPC24,CENPO,BUB1B,CENPE,NDC80,NUDC,SPDL1,TUBA1A,NUF2,KIF18A,NUP107,DYNC1I2,SGO2,PPP2R5A,PPP2R5E,MAD2L1,DYNC1H1,XPO1,ERCC6L,PPP2R1A,KIF2C,DYNC1I1,DYNLL1,CENPS-CORT,RANBP2,NDE1,PPP2R1B,RANGAP1,KNL1,SEC13,SGO1
116	Diseases of programmed cell death(R-HSA-9645723)	0.399033	2.0446	0	0.00103874	103	88	H3C4,H4C4,H2AC14,H2BC9,H2AC20,H4C3,H3C12,H4C2,H3-3B,H4C8,H2AX,C1QBP,H3C13,H4C1,H2BC10,H2AC4,LMNA,CAPN1,H2BC3,H2BC8,POLA1,CAPNS1,CAPN2,H4C12,YWHAE,H4C9,H3C7,CAST,H2BC7,LMNB1,H3C11
117	SUMOylation of DNA replication proteins(R-HSA-4615885)	0.45793	2.04124	0	0.00106504	45	45	NUP88,CDCA8,INCENP,BIRC5,NUP37,AURKA,NUP62,TOP1,NUP107,NUP93,RAE1,SUMO3,TOP2B,NUP50,RANBP2,RANGAP1,SEC13,NUP98,NUP155,NUP188,NUP160,PIAS4,NUP54,AURKB,NUP214,UBE2I,AAAS,NDC1
118	Rev-mediated nuclear export of HIV RNA(R-HSA-165054)	0.475657	2.03826	0	0.00107819	35	34	NUP88,RAN,NUP37,NUP62,NUP107,RANBP1,NUP93,XPO1,RAE1,NUP50,RCC1,RANBP2,RANGAP1,SEC13,NUP98,NUP155,NUP188,NUP160,NUP54,NUP214,AAAS,NDC1,TPR
119	Recognition and association of DNA glycosylase with site ...(R-HSA-110328)	0.45074	2.01931	0	0.00124912	61	49	H4C4,H2AC14,H2BC9,H2AC20,H4C3,NEIL2,H4C2,H4C8,H2AX,H4C1,H2BC10,H2AC4,H2BC3,H2BC8
120	Gene Silencing by RNA(R-HSA-211000)	0.353143	2.01791	0	0.00127542	138	118	H3C4,H4C4,H2AC14,H2BC9,H2AC20,H4C3,HSP90AA1,H3C12,H4C2,H3-3B,H4C8,NUP88,H2AX,H3C13,H4C1,H2BC10,H2AC4,RAN,NUP37,H2BC3,H2BC8,POLR2L,TSNAX,H4C12,NUP62,H4C9,H3C7,PIWIL4,DROSHA,NUP107,POLR2A,H2BC7,H3C11,TSN,NUP93,AGO3,RAE1,POLR2D
59	p53-Independent DNA Damage Response(R-HSA-69610)	0.543767	2.38535	0	0.00134116	52	51	PSMD2,PSMC3,PSMC1,PSMC6,PSMD6,PSMC5,RPS27A,PSMA7,UBA52,PSMC4,PSMD12,PSMD1,PSMB1,PSMD14,PSMB11,PSMB7,PSMD13,PSMD8,PSMB6,PSMD3,PSMD10,PSME3,PSMA2,PSMF1,PSMA1,UBC,PSMC2,PSMB2,PSMD9,PSMA6,PSMA4,SEM1,PSMB3,CHEK1,PSMB4,PSMD7,PSMD4
60	Ubiquitin Mediated Degradation of Phosphorylated Cdc25A(R-HSA-69601)	0.543767	2.38535	0	0.00134116	52	51	PSMD2,PSMC3,PSMC1,PSMC6,PSMD6,PSMC5,RPS27A,PSMA7,UBA52,PSMC4,PSMD12,PSMD1,PSMB1,PSMD14,PSMB11,PSMB7,PSMD13,PSMD8,PSMB6,PSMD3,PSMD10,PSME3,PSMA2,PSMF1,PSMA1,UBC,PSMC2,PSMB2,PSMD9,PSMA6,PSMA4,SEM1,PSMB3,CHEK1,PSMB4,PSMD7,PSMD4
61	Assembly of the ORC complex at the origin of replication(R-HSA-68616)	0.510095	2.38285	0	0.00134116	69	55	H3C4,H4C4,H2AC14,H2BC9,H2AC20,H4C3,H3C12,H4C2,H3-3B,H4C8,H2AX,H3C13,H4C1,H2BC10,H2AC4,ORC5,ORC1,H2BC3,H2BC8
57	SIRT1 negatively regulates rRNA expression(R-HSA-427359)	0.508362	2.39867	0	0.00140822	68	54	H3C4,H4C4,H2AC14,H2BC9,H2AC20,H4C3,H3C12,H4C2,H3-3B,H4C8,H2AX,H3C13,H4C1,H2BC10,H2AC4,TAF1A,TAF1D,H2BC3,H2BC8,H4C12,H4C9,H3C7,SIRT1,H2BC7,H3C11,SUV39H1
58	CDK-mediated phosphorylation and removal of Cdc6(R-HSA-69017)	0.468987	2.38596	0	0.00140822	73	72	PSMD2,PSMC3,ANAPC15,PSMC1,PSMC6,PSMD6,UBE2C,CCNA2,PSMC5,RPS27A,PSMA7,UBA52,PSMC4,PSMD12,PSMD1,PSMB1,PSMD14,PSMB11,PSMB7,PSMD13,CDC27,PSMD8,PSMB6,PSMD3,PSMD10,PSME3,PSMA2,PSMF1,UBE2D1,PSMA1,UBC,PSMC2,PSMB2,PSMD9,PSMA6,CCNA1,PSMA4,SEM1,PSMB3,PSMB4,CDC26,PSMD7,PSMD4,ANAPC4,UBE2S,FZR1
122	Chaperone Mediated Autophagy(R-HSA-9613829)	0.527627	2.00202	0	0.001445	22	21	VIM,PLIN3,HSP90AB1,HSP90AA1,HSPA8,RNASE1,RPS27A,UBA52,PLIN2,EEF1A1
121	Metalloprotease DUBs(R-HSA-5689901)	0.477302	2.00257	0	0.00144635	37	32	H2AC14,H2AC20,STAMBPL1,H2AC17,NLRP3,ABRAXAS1,H2AC4,H2AW,RPS27A,UBA52,BRCC3,PSMD14
123	Regulation of HMOX1 expression and activity(R-HSA-9707587)	0.443152	1.99723	0	0.00147127	65	64	PSMD2,PSMC3,PSMC1,PSMC6,PSMD6,PSMC5,RPS27A,PSMA7,UBA52,PSMC4,HMOX1,PSMD12,PSMD1,PSMB1,PSMD14,PSMB11,PSMB7,PSMD13,PSMD8,PSMB6,PSMD3,PSMD10,PSME3,PSMA2,PSMF1,PSMA1,UBC,RBX1,PSMC2,SKP1,PSMB2,PSMD9,PSMA6,PSMA4,CSNK2A1,SEM1,PSMB3,PSMB4
56	Autodegradation of the E3 ubiquitin ligase COP1(R-HSA-349425)	0.511427	2.41596	0	0.00148234	52	51	PSMD2,PSMC3,PSMC1,PSMC6,PSMD6,PSMC5,RPS27A,PSMA7,UBA52,PSMC4,PSMD12,PSMD1,PSMB1,PSMD14,PSMB11,PSMB7,PSMD13,PSMD8,PSMB6,PSMD3,PSMD10,PSME3,PSMA2,PSMF1,PSMA1,UBC,PSMC2,PSMB2,PSMD9,PSMA6,PSMA4,SEM1,PSMB3,PSMB4
124	tRNA processing(R-HSA-72306)	0.370005	1.99389	0	0.00153696	107	107	RPP21,WDR4,PUS3,NUP88,THG1L,PUS1,RAN,TRMT9B,CTU2,NUP37,HSD17B10,TRMT1,CSTF2,THADA,METTL1,QTRT1,PUS7,NUP62,EPRS1,RPP40,TRMT6,TPRKB,NUP107,TRMT61A,FAM98B,ALKBH8,TRMT13,TYW3,NUP93,DDX1,NSUN2,RAE1,POP4,URM1,NUP50,TRMT12,RTRAF,POP1,RANBP2,OSGEP,SEC13,FTSJ1,TRMU,ELAC2,NUP98,QTRT2,NUP155,POP5,NUP188,TRDMT1,NUP160,RPP30,TYW1,TRMT112,NUP54,NUP214
125	UCH proteinases(R-HSA-5689603)	0.374608	1.98879	0	0.00165518	102	96	H2AC14,H2AC20,PSMD2,H2AC17,PSMC3,PSMC1,PSMC6,PSMD6,H2AC4,PSMC5,H2AW,RPS27A,PSMA7,ACTL6A,UBA52,PSMC4,ACTB,PSMD12,PSMD1,PSMB1,ADRM1,UCHL3,RUVBL1,PSMD14,PSMB11,PSMB7,PSMD13,PSMD8,PSMB6,PSMD3,PSMD10,PSME3,PSMA2,INO80E,H2AC16,PSMF1,SENP8,PSMA1,UBC,PSMC2,PSMB2,PSMD9,PSMA6,ACTR8,PSMA4,SEM1,PSMB3
126	Chromosome Maintenance(R-HSA-73886)	0.366379	1.98625	0	0.00168146	141	128	H4C4,H2AC14,H2BC9,H2AC20,H4C3,NPM1,H4C2,RUVBL2,H3-3B,H4C8,NHP2,PIF1,H2AX,H4C1,H2BC10,H2AC4,CCNA2,POLD2,MIS18BP1,H2BC3,H2BC8,POLA1,CENPO,POLR2L,GAR1,ANKRD28,H4C12,HJURP,DKC1,H4C9,RUVBL1,MIS18A,POLR2A,H2BC7
127	Protein methylation(R-HSA-8876725)	0.557484	1.98457	0.0137931	0.00172086	19	19	RPS2,CALM1,HSPA8,EEF2KMT,PRMT3,EEF1A1,VCP,CALM3,EEF2
128	Depyrimidination(R-HSA-73928)	0.45074	1.98338	0	0.00172086	61	49	H4C4,H2AC14,H2BC9,H2AC20,H4C3,NEIL2,H4C2,H4C8,H2AX,H4C1,H2BC10,H2AC4,H2BC3,H2BC8
129	Mitochondrial translation(R-HSA-5368287)	0.398997	1.97437	0	0.00179968	93	93	MRPS28,MRRF,MRPL24,MRPL1,MRPS24,MRPL3,MRPL15,MRPL54,MRPL20,MRPL18,MRPS35,MRPL35,MRPL37,MRPS30,MRPS22,MRPL40,MRPL30,MRPS2,MRPS31,MTRF1L,MRPL58,MRPL43,MRPS34,MRPL23,MRPL52,MRPS10,MRPL9,MRPS18C,MRPS17,GADD45GIP1,MRPL13,MRPL19,MRPL47,MRPS27
130	NIK-->noncanonical NF-kB signaling(R-HSA-5676590)	0.425718	1.96806	0	0.0018785	59	58	PSMD2,PSMC3,PSMC1,PSMC6,PSMD6,PSMC5,RPS27A,PSMA7,UBA52,PSMC4,PSMD12,PSMD1,PSMB1,PSMD14,PSMB11,PSMB7,PSMD13,PSMD8,PSMB6,PSMD3,PSMD10,PSME3,PSMA2,PSMF1,PSMA1,UBC,PSMC2,SKP1,PSMB2,PSMD9,PSMA6,PSMA4,SEM1,PSMB3,PSMB4
131	RNA Polymerase I Promoter Clearance(R-HSA-73854)	0.387474	1.9561	0	0.00206241	111	96	H3C4,H4C4,H2AC14,H2BC9,H2AC20,H4C3,H3C12,H4C2,CDK7,H3-3B,H4C8,H2AX,H3C13,H4C1,H2BC10,H2AC4,TAF1A,TAF1D,H2BC3,H2BC8,POLR2L,POLR1G,POLR1E,H4C12,GTF2H2,RRN3,MNAT1,H4C9,POLR1A,H3C7
132	Telomere Maintenance(R-HSA-157579)	0.387715	1.95398	0	0.00210182	113	100	H4C4,H2AC14,H2BC9,H2AC20,H4C3,H4C2,RUVBL2,H3-3B,H4C8,NHP2,PIF1,H2AX,H4C1,H2BC10,H2AC4,CCNA2,POLD2,H2BC3,H2BC8,POLA1,POLR2L,GAR1,ANKRD28,H4C12,DKC1,H4C9,RUVBL1
133	Transcriptional regulation of granulopoiesis(R-HSA-9616222)	0.386638	1.94629	0	0.00212809	90	75	H3C4,H4C4,MYB,H2AC14,H2BC9,H2AC20,H4C3,H3C12,H4C2,H3-3B,MYC,H4C8,H2AX,H3C13,H4C1,H2BC10,H2AC4
134	Gene and protein expression by JAK-STAT signaling after I...(R-HSA-8950505)	0.488943	1.94629	0	0.00212809	38	35	GSTO1,ANXA2,MSN,CFL1,RPLP0,SERPINB2,TCP1,BOLA2B,HNRNPA2B1,RAP1B,RALA,PPIA,HNRNPF,LMNB1,MTAP,CDC42,TALDO1,CAPZA1,ARF1,HSPA9,HNRNPDL,LCP1
135	SCF(Skp2)-mediated degradation of p27/p21(R-HSA-187577)	0.417707	1.94578	0	0.00214123	60	60	PSMD2,PSMC3,PSMC1,PSMC6,PSMD6,CCND1,CCNA2,PSMC5,RPS27A,PSMA7,UBA52,PSMC4,PSMD12,PSMD1,PSMB1,PSMD14,PSMB7,PSMD13,PSMD8,PSMB6,PSMD3,PSMD10,PSME3,PSMA2,PSMF1,PSMA1,UBC,PSMC2,SKP1,PSMB2,PSMD9,PSMA6,CCNA1,PSMA4,SEM1,PSMB3,PSMB4
136	Prefoldin mediated transfer of substrate to CCT/TriC(R-HSA-389957)	0.490103	1.94551	0	0.00214123	28	26	TUBB3,TUBA1C,TUBB6,CCT5,TCP1,CCT3,TUBB1,TUBB4B,CCT6A,CCT7,CCT2,ACTB,CCT4,CCT8,TUBA1A,PFDN2,PFDN4
137	HDMs demethylate histones(R-HSA-3214842)	0.449611	1.9334	0	0.00236455	50	41	H3C4,H4C4,H4C3,H3C12,H4C2,H4C8,H3C13,H4C1,KDM3A,RIOX2,H4C12,KDM4C,H4C9,H3C7
138	HCMV Early Events(R-HSA-9609690)	0.368595	1.93063	0	0.00240396	235	118	H3C4,H4C4,TUBB3,H2AC14,H2BC9,TUBA1C,H2AC20,H4C3,TUBA1B,TUBB6,H2AC17,H3C12,H4C2,ITGB1,H2BC18,H4C8,NUP88,DYNC1LI1,H3C13,H4C1,H2BC10,H2AC4,TUBB1,TUBB4B,H2AW,NUP37,H2BC3,H2BC8
139	The role of GTSE1 in G2/M progression after G2 checkpoint(R-HSA-8852276)	0.405508	1.93034	0	0.00241709	77	73	TUBB3,TUBA1C,TUBA1B,PSMD2,TUBB6,HSP90AB1,HSP90AA1,PSMC3,PSMC1,PSMC6,PLK1,PSMD6,TUBB1,TUBB4B,PSMC5,RPS27A,PSMA7,UBA52,CCNB1,PSMC4,PSMD12,PSMD1,TUBA1A,PSMB1,CCNB2,PSMD14,PSMB11,PSMB7,PSMD13,PSMD8,PSMB6,PSMD3,GTSE1,PSMD10
140	Positive epigenetic regulation of rRNA expression(R-HSA-5250913)	0.394547	1.92797	0	0.00244337	107	92	H3C4,H4C4,H2AC14,H2BC9,H2AC20,H4C3,H3C12,H4C2,H3-3B,H4C8,H2AX,H3C13,H4C1,H2BC10,H2AC4,TAF1A,TAF1D,H2BC3,MYBBP1A,H2BC8,POLR2L,ACTB,POLR1G,POLR1E,H4C12,H4C9,POLR1A,H3C7
141	Inhibition of the proteolytic activity of APC/C required ...(R-HSA-141405)	0.523653	1.92764	0.00787402	0.00244337	21	21	CDC20,ANAPC15,UBE2C,BUB3,BUB1B,CDC27,MAD2L1,UBE2D1
142	Inactivation of APC/C via direct inhibition of the APC/C ...(R-HSA-141430)	0.523653	1.92764	0.00787402	0.00244337	21	21	CDC20,ANAPC15,UBE2C,BUB3,BUB1B,CDC27,MAD2L1,UBE2D1
143	Sema3A PAK dependent Axon repulsion(R-HSA-399954)	0.586815	1.9252	0	0.00246964	16	16	SEMA3A,CFL1,HSP90AB1,HSP90AA1,NRP1
62	RNA Polymerase I Promoter Escape(R-HSA-73772)	0.47943	2.35196	0	0.0025604	91	77	H3C4,H4C4,H2AC14,H2BC9,H2AC20,H4C3,H3C12,H4C2,CDK7,H3-3B,H4C8,H2AX,H3C13,H4C1,H2BC10,H2AC4,TAF1A,TAF1D,H2BC3,H2BC8,POLR2L,POLR1G,POLR1E,H4C12,GTF2H2,RRN3,MNAT1,H4C9,POLR1A,H3C7
144	Formation of the beta-catenin:TCF transactivating complex(R-HSA-201722)	0.379202	1.91234	0	0.00279805	91	76	H3C4,H4C4,H2AC14,H2BC9,H2AC20,H4C3,H3C12,H4C2,H3-3B,MYC,H4C8,H2AX,H3C13,H4C1,H2BC10,H2AC4
145	Synthesis of DNA(R-HSA-69239)	0.358887	1.90912	0	0.00283746	121	120	PSMD2,PSMC3,ANAPC15,PSMC1,PSMC6,PSMD6,UBE2C,CCNA2,ORC5,POLD2,PSMC5,RPS27A,ORC1,PSMA7,POLA1,UBA52,GINS2,PSMC4,PSMD12,PSMD1,PSMB1,PSMD14,PSMB11,PSMB7,PSMD13,CDC27,PSMD8,PSMB6,PSMD3,PSMD10,PSME3,POLE2,PSMA2,PSMF1,UBE2D1,PSMA1,ORC3,ORC2,UBC,RBX1,PRIM2,PSMC2,POLE4,SKP1,PSMB2,PSMD9,PSMA6,CCNA1,POLE3,PSMA4,RFC2,SEM1,PSMB3,POLD4,PSMB4,GINS4,CDC26,PSMD7,PSMD4,MCM7
146	APC/C:Cdc20 mediated degradation of Cyclin B(R-HSA-174048)	0.526866	1.90715	0	0.00286106	24	24	CDC20,ANAPC15,UBE2C,RPS27A,UBA52,CCNB1,CDC27,UBE2D1,UBC,CDC26,CDK1,ANAPC4,UBE2S
147	Nuclear import of Rev protein(R-HSA-180746)	0.487443	1.90332	0	0.00297918	34	33	NPM1,NUP88,RAN,NUP37,NUP62,NUP107,NUP93,KPNB1,RAE1,NUP50,RCC1,RANBP2,SEC13,NUP98,NUP155,NUP188,NUP160,NUP54,NUP214,AAAS,NDC1,TPR
64	Regulation of RUNX3 expression and activity(R-HSA-8941858)	0.497723	2.34386	0	0.00306135	55	55	PSMD2,PSMC3,PSMC1,PSMC6,PSMD6,PSMC5,RPS27A,PSMA7,UBA52,PSMC4,PSMD12,PSMD1,CBFB,PSMB1,PSMD14,PSMB7,PSMD13,PSMD8,PSMB6,PSMD3,PSMD10,PSME3,PSMA2,PSMF1,PSMA1,UBC,PSMC2,PSMB2,PSMD9,RUNX3,PSMA6,PSMA4,SMURF2,SEM1,PSMB3,PSMB4
65	Cross-presentation of soluble exogenous antigens (endosom...(R-HSA-1236978)	0.518561	2.33475	0	0.00306135	49	46	PSMD2,PSMC3,PSMC1,PSMC6,PSMD6,PSMC5,PSMA7,PSMC4,PSMD12,PSMD1,MRC1,PSMB1,PSMD14,PSMB11,PSMB7,PSMD13,PSMD8,PSMB6,PSMD3,PSMD10,PSME3,PSMA2,PSMF1,PSMA1,PSMC2,PSMB2,PSMD9,PSMA6,PSMA4,SEM1,PSMB3,PSMB4,PSMD7,PSMD4
66	Orc1 removal from chromatin(R-HSA-68949)	0.462133	2.31218	0	0.00306135	71	70	PSMD2,PSMC3,PSMC1,PSMC6,PSMD6,CCNA2,ORC5,PSMC5,RPS27A,ORC1,PSMA7,UBA52,PSMC4,PSMD12,PSMD1,PSMB1,PSMD14,PSMB11,PSMB7,PSMD13,PSMD8,PSMB6,PSMD3,PSMD10,PSME3,PSMA2,PSMF1,PSMA1,ORC3,ORC2,UBC,RBX1,PSMC2,SKP1,PSMB2,PSMD9,PSMA6,CCNA1,PSMA4,SEM1,PSMB3,PSMB4
67	Vpu mediated degradation of CD4(R-HSA-180534)	0.505183	2.307	0	0.00306135	52	51	PSMD2,PSMC3,PSMC1,PSMC6,PSMD6,PSMC5,RPS27A,PSMA7,UBA52,PSMC4,PSMD12,PSMD1,PSMB1,PSMD14,PSMB11,PSMB7,PSMD13,PSMD8,PSMB6,PSMD3,PSMD10,PSME3,PSMA2,PSMF1,PSMA1,UBC,PSMC2,SKP1,PSMB2,PSMD9,PSMA6,PSMA4,SEM1,PSMB3,PSMB4
148	Nonhomologous End-Joining (NHEJ)(R-HSA-5693571)	0.393927	1.89908	0	0.00309729	69	61	H4C4,H2BC9,H4C3,H4C2,H4C8,H2AX,ABRAXAS1,H4C1,H2BC10,XRCC4,H2BC3,XRCC5,H2BC8,XRCC6,H4C12,BRCC3,H4C9,NSD2,H2BC7,TDP2
63	Assembly of the pre-replicative complex(R-HSA-68867)	0.448622	2.34677	0	0.0032005	143	129	H3C4,H4C4,H2AC14,H2BC9,H2AC20,H4C3,PSMD2,H3C12,H4C2,PSMC3,ANAPC15,PSMC1,PSMC6,H3-3B,H4C8,PSMD6,UBE2C,H2AX,H3C13,H4C1,H2BC10,H2AC4,ORC5,PSMC5,RPS27A,ORC1,H2BC3,PSMA7,H2BC8,UBA52,PSMC4,PSMD12,PSMD1,H4C12,PSMB1,H4C9,H3C7,PSMD14,PSMB7,PSMD13,CDC27,PSMD8,PSMB6,H2BC7,PSMD3,H3C11,PSMD10,KPNB1,PSME3,PSMA2,PSMF1,H2AZ1,UBE2D1,PSMA1,ORC3,ORC2,UBC,H4-16,KPNA1,PSMC2,PSMB2,PSMD9,PSMA6
149	tRNA modification in the nucleus and cytosol(R-HSA-6782315)	0.421605	1.8902	0	0.00324166	43	43	WDR4,PUS3,THG1L,PUS1,TRMT9B,CTU2,TRMT1,THADA,METTL1,QTRT1,PUS7,EPRS1,TRMT6,TPRKB,TRMT61A,ALKBH8,TRMT13,TYW3,NSUN2,URM1,TRMT12,OSGEP,FTSJ1,QTRT2
150	Estrogen-dependent gene expression(R-HSA-9018519)	0.368052	1.88797	0	0.00329416	150	134	H3C4,H4C4,MYB,H2AC14,H2BC9,H2AC20,H4C3,CXCL12,PGR,HSP90AB1,HSP90AA1,STAG1,H3C12,H4C2,H3-3B,NRIP1,MYC,H4C8,GATA3,H2AX,H3C13,H4C1,H2BC10,H2AC4,CCND1,H2BC3,H2BC8,KPNA2,POLR2L,H4C12,CBFB,PTGES3,H4C9,H3C7,TLE3,PRMT1,GTF2F1,CARM1,POLR2A,H2BC7,SMC3,H3C11,AGO3,FOSB,RUNX1,GTF2F2,POLR2D,STAG2
151	Degradation of DVL(R-HSA-4641258)	0.393011	1.88593	0	0.00334665	57	56	PSMD2,PSMC3,PSMC1,PSMC6,PSMD6,PSMC5,RPS27A,PSMA7,UBA52,PSMC4,PSMD12,PSMD1,PSMB1,PSMD14,PSMB11,PSMB7,PSMD13,PSMD8,PSMB6,PSMD3,PSMD10,PSME3,PSMA2,PSMF1,DVL1,PSMA1,UBC,RBX1,PSMC2,PSMB2,PSMD9,PSMA6,PSMA4,SEM1,PSMB3,PSMB4
152	Cyclin A/B1/B2 associated events during G2/M transition(R-HSA-69273)	0.488836	1.8836	0	0.00339915	25	24	CDK7,PLK1,CCNA2,CCNB1,MNAT1,CCNB2,XPO1,PPP2R1A,PPP2R1B,CCNA1,PPP2CA,CDK1,CCNH
153	Dectin-1 mediated noncanonical NF-kB signaling(R-HSA-5607761)	0.421908	1.88229	0	0.00345165	60	59	PSMD2,PSMC3,PSMC1,PSMC6,PSMD6,PSMC5,RPS27A,PSMA7,UBA52,PSMC4,PSMD12,PSMD1,PSMB1,PSMD14,PSMB11,PSMB7,PSMD13,PSMD8,PSMB6,PSMD3,PSMD10,PSME3,PSMA2,PSMF1,PSMA1,UBC,PSMC2,SKP1,PSMB2,PSMD9,PSMA6,PSMA4,SEM1,PSMB3,PSMB4
154	RHO GTPases activate PKNs(R-HSA-5625740)	0.376202	1.88111	0	0.00347789	95	79	H3C4,H4C4,H2AC14,H2BC9,H2AC20,H4C3,H3C12,H4C2,H3-3B,H4C8,YWHAQ,AR,H2AX,YWHAZ,H3C13,H4C1,H2BC10,H2AC4,YWHAB,H2BC3,H2BC8,H4C12,PPP1R12A,YWHAE,KDM4C,H4C9,H3C7,RHOA,H2BC7,H3C11,YWHAH,RHOC,MYL6
155	HATs acetylate histones(R-HSA-3214847)	0.34087	1.87458	0	0.00366163	142	127	H3C4,H4C4,H2AC14,H2BC9,H2AC20,H4C3,H2AC17,H3C12,H4C2,RUVBL2,H2BC18,H4C8,H3C13,H4C1,H2BC10,H2AC4,MEAF6,MSL3,H2AW,TADA2A,H2BC3,H2BC8,ACTL6A,ACTB,H4C12,SAP130,H4C9,H3C7,SUPT3H,RUVBL1
68	DNA Replication Pre-Initiation(R-HSA-69002)	0.432398	2.30463	0	0.00367361	160	146	H3C4,H4C4,H2AC14,H2BC9,H2AC20,H4C3,PSMD2,H3C12,H4C2,PSMC3,ANAPC15,PSMC1,PSMC6,H3-3B,H4C8,PSMD6,UBE2C,H2AX,H3C13,H4C1,H2BC10,H2AC4,ORC5,PSMC5,RPS27A,ORC1,H2BC3,PSMA7,H2BC8,POLA1,UBA52,PSMC4,PSMD12,PSMD1,H4C12,DBF4,PSMB1,H4C9,H3C7,PSMD14,PSMB7,PSMD13,CDC27,PSMD8,PSMB6,H2BC7,PSMD3,H3C11,PSMD10,KPNB1,RPA4,PSME3,POLE2,PSMA2,PSMF1,H2AZ1,UBE2D1,PSMA1,ORC3,ORC2,UBC,PRIM2,H4-16,KPNA1,PSMC2,POLE4,PSMB2,PSM…
156	Pre-NOTCH Transcription and Translation(R-HSA-1912408)	0.380862	1.87102	0	0.00374038	93	79	H3C4,H4C4,H2AC14,H2BC9,H2AC20,H4C3,H3C12,H4C2,H3-3B,H4C8,H2AX,H3C13,H4C1,H2BC10,H2AC4,CCND1,MAML3,H2BC3,H2BC8
157	MECP2 regulates neuronal receptors and channels(R-HSA-9022699)	0.559564	1.86684	0.00653595	0.00379287	17	15	GRIN2B,MET
158	Cooperation of Prefoldin and TriC/CCT in actin and tubul...(R-HSA-389958)	0.452233	1.86457	0	0.00385849	32	29	TUBB3,TUBA1C,TUBA1B,TUBB6,CCT5,TCP1,CCT3,TUBB1,TUBB4B,CCT6A,CCT7,CCT2,ACTB,CCT4,CCT8,TUBA1A,PFDN2
71	RMTs methylate histone arginines(R-HSA-3214858)	0.467219	2.29566	0	0.00394301	79	66	H3C4,H4C4,H2AC14,H2AC20,H4C3,RPS2,H2AC17,H3C12,H4C2,H4C8,H2AX,H3C13,H4C1,H2AC4,CCND1,H2AW,ACTL6A,PRMT3,PRMT5,H4C12,H4C9,H3C7,PRMT1,SMARCC1,CARM1,H3C11,COPRS,WDR77,SMARCA4,JAK2,H2AC16,H2AZ1,PBRM1,PRMT7,H4-16,SMARCD1,SMARCE1
159	Vpr-mediated nuclear import of PICs(R-HSA-180910)	0.472045	1.85433	0	0.00409473	37	33	HMGA1,NUP88,NUP37,BANF1,NUP62,NUP107,NUP93,RAE1,NUP50,RANBP2,SEC13,KPNA1,NUP98,NUP155,NUP188,NUP160,NUP54,NUP214,AAAS,NDC1,TPR
69	Resolution of Sister Chromatid Cohesion(R-HSA-2500257)	0.41436	2.30134	0	0.00410731	126	121	TUBB3,TUBA1C,TUBA1B,CDC20,TUBB6,STAG1,SPC25,SKA1,ZW10,PLK1,B9D2,BUB1,CDCA8,DYNC1LI1,CENPF,TUBB1,TUBB4B,BUB3,INCENP,BIRC5,NUP37,SPC24,CENPO,CCNB1,BUB1B,CENPE,NDC80,NUDC,SPDL1,TUBA1A,NUF2,CCNB2,KIF18A,NUP107,DYNC1I2,SGO2,SMC3,PPP2R5A,PPP2R5E,MAD2L1,DYNC1H1,XPO1,ERCC6L,PPP2R1A,KIF2C,STAG2,DYNC1I1,DYNLL1,CENPS-CORT,RANBP2,NDE1,PPP2R1B,RANGAP1,KNL1,SEC13,SGO1,WAPL
70	DNA methylation(R-HSA-5334118)	0.491312	2.29686	0	0.00410731	65	51	H3C4,H4C4,H2AC14,H2BC9,H2AC20,H4C3,H3C12,H4C2,H3-3B,H4C8,H2AX,H3C13,H4C1,H2BC10,H2AC4,H2BC3,H2BC8,H4C12,UHRF1,H4C9,H3C7
160	Pausing and recovery of HIV elongation(R-HSA-167290)	0.432077	1.85207	0	0.00416035	36	32	SSRP1,POLR2L,ELOA,GTF2F1,POLR2A,NELFB,TCEA1,SUPT16H,GTF2F2,POLR2D,NELFCD,POLR2E,SUPT4H1,POLR2B,CCNK,POLR2J,SUPT5H,ELOB,ELOC,NELFA,POLR2C,POLR2G
161	DNA Damage/Telomere Stress Induced Senescence(R-HSA-2559586)	0.390666	1.8507	0	0.00422597	80	67	H4C4,H2AC14,H2BC9,H2AC20,H4C3,HMGA1,HMGA2,H4C2,H4C8,H2AX,H4C1,H2BC10,H2AC4,H1-3,CCNA2,H2BC3,H2BC8,H1-2,H4C12
75	RNA Polymerase I Promoter Opening(R-HSA-73728)	0.511303	2.27358	0	0.00433298	63	49	H3C4,H4C4,H2AC14,H2BC9,H2AC20,H4C3,H3C12,H4C2,H3-3B,H4C8,H2AX,H3C13,H4C1,H2BC10,H2AC4
162	tRNA Aminoacylation(R-HSA-379724)	0.41293	1.8463	0	0.00435721	42	42	WARS1,VARS1,FARS2,KARS1,RARS1,EPRS1,FARSB,PPA1,GARS1,YARS1,CARS2,TARS1,AIMP1,EEF1E1,SARS1,DARS2,AIMP2,FARSA,WARS2,HARS1,QARS1,NARS1,DARS1
72	B-WICH complex positively regulates rRNA expression(R-HSA-5250924)	0.455211	2.29249	0	0.0045063	91	77	H3C4,H4C4,H2AC14,H2BC9,H2AC20,H4C3,H3C12,H4C2,H3-3B,H4C8,H2AX,H3C13,H4C1,H2BC10,H2AC4,TAF1A,TAF1D,H2BC3,MYBBP1A,H2BC8,POLR2L,ACTB,POLR1G,POLR1E,H4C12,H4C9,POLR1A,H3C7
73	Degradation of GLI2 by the proteasome(R-HSA-5610783)	0.502389	2.28531	0	0.0045063	60	58	PSMD2,PSMC3,PSMC1,PSMC6,PSMD6,PSMC5,RPS27A,PSMA7,UBA52,PSMC4,PSMD12,PSMD1,PSMB1,PSMD14,PSMB11,PSMB7,PSMD13,PSMD8,GLI2,PSMB6,PSMD3,PSMD10,PSME3,PSMA2,PSMF1,PSMA1,CSNK1A1,UBC,RBX1,PSMC2,SKP1,PSMB2,PSMD9,PSMA6,PSMA4,SEM1,PSMB3,PSMB4
74	Nucleosome assembly(R-HSA-774815)	0.464506	2.28513	0	0.0045063	74	63	H4C4,H2AC14,H2BC9,H2AC20,H4C3,NPM1,H4C2,H4C8,H2AX,H4C1,H2BC10,H2AC4,MIS18BP1,H2BC3,H2BC8,CENPO,H4C12,HJURP,H4C9,RUVBL1,MIS18A
163	Oxygen-dependent proline hydroxylation of Hypoxia-inducib...(R-HSA-1234176)	0.377548	1.83749	0	0.00463282	66	65	PSMD2,PSMC3,PSMC1,PSMC6,PSMD6,PSMC5,RPS27A,PSMA7,UBA52,PSMC4,PSMD12,PSMD1,CUL2,PSMB1,PSMD14,EGLN2,PSMB11,PSMB7,PSMD13,PSMD8,PSMB6,PSMD3,UBE2D3,PSMD10,PSME3,PSMA2,PSMF1,UBE2D1,PSMA1,UBC,RBX1,PSMC2,PSMB2,PSMD9,PSMA6,PSMA4,SEM1,PSMB3,PSMB4
164	HCMV Infection(R-HSA-9609646)	0.325589	1.82977	0	0.00482968	290	143	H3C4,H4C4,TUBB3,H2AC14,H2BC9,TUBA1C,H2AC20,H4C3,TUBA1B,TUBB6,H2AC17,H3C12,H4C2,ITGB1,H2BC18,H4C8,NUP88,DYNC1LI1,H3C13,H4C1,H2BC10,H2AC4,TUBB1,TUBB4B,H2AW,NUP37,H2BC3,H2BC8,H4C12,TUBA1A,NUP62,H4C9,CHMP4A,H3C7,HNRNPK,EGFR,NUP107,DYNC1I2,H2BC7,H3C11,NUP93,DYNC1H1,RAE1,VPS36,HDAC3,NUP50,DYNC1I1,VPS28,H2AC16,DYNLL1,CHMP1A,ELK1,RANBP2,CHMP4B
76	Defective CFTR causes cystic fibrosis(R-HSA-5678895)	0.461463	2.26628	0	0.0048746	61	60	PSMD2,PSMC3,PSMC1,PSMC6,PSMD6,ERLIN1,PSMC5,RPS27A,PSMA7,UBA52,PSMC4,PSMD12,PSMD1,PSMB1,PSMD14,PSMB11,PSMB7,PSMD13,PSMD8,PSMB6,PSMD3,PSMD10,PSME3,VCP,PSMA2,OS9,PSMF1,PSMA1,UBC,PSMC2,PSMB2,PSMD9,PSMA6,PSMA4,SEM1,PSMB3,PSMB4,ERLIN2,PSMD7,PSMD4
77	Degradation of GLI1 by the proteasome(R-HSA-5610780)	0.510045	2.261	0	0.0048746	60	58	PSMD2,PSMC3,PSMC1,PSMC6,PSMD6,PSMC5,RPS27A,PSMA7,UBA52,PSMC4,PSMD12,PSMD1,PSMB1,PSMD14,PSMB11,PSMB7,PSMD13,PSMD8,PSMB6,PSMD3,PSMD10,PSME3,PSMA2,PSMF1,PSMA1,UBC,RBX1,PSMC2,SKP1,PSMB2,PSMD9,PSMA6,PSMA4,SEM1,PSMB3,PSMB4,NUMB,PSMD7,PSMD4
165	Transport of Ribonucleoproteins into the Host Nucleus(R-HSA-168271)	0.432308	1.82358	0	0.0049478	31	31	NUP88,NUP37,NUP62,NUP107,NUP93,KPNB1,RAE1,NUP50,RANBP2,SEC13,KPNA1,NUP98,NUP155,NUP188,NUP160,NUP54,NUP214,AAAS,NDC1,TPR,NUP133
166	NEP/NS2 Interacts with the Cellular Export Machinery(R-HSA-168333)	0.448835	1.8167	0.0111111	0.00514466	31	31	NUP88,RAN,NUP37,NUP62,NUP107,NUP93,XPO1,RAE1,NUP50,RANBP2,SEC13,NUP98,NUP155,NUP188,NUP160,NUP54,NUP214,AAAS,NDC1,TPR
167	G2/M Checkpoints(R-HSA-69481)	0.323366	1.81425	0	0.00519716	168	159	H4C4,H2BC9,H4C3,PSMD2,H4C2,PSMC3,PSMC1,PSMC6,H4C8,PSMD6,YWHAQ,H2AX,YWHAZ,ABRAXAS1,H4C1,H2BC10,YWHAB,ORC5,PSMC5,RPS27A,ORC1,H2BC3,PSMA7,H2BC8,UBA52,CCNB1,PSMC4,PSMD12,PSMD1,H4C12,BRCC3,YWHAE,DBF4,PSMB1,H4C9,CCNB2,PSMD14,PSMB11,PSMB7,PSMD13,NSD2,PSMD8,PSMB6,H2BC7,PSMD3,YWHAH,GTSE1,PSMD10
1174	Fertilization(R-HSA-1187000)	-0.737914	-1.8726	0.0011919	0.00519999	25	17	CATSPER2,CATSPERG,HVCN1,IZUMO1,KCNU1,ADAM21,IZUMO4,ADAM20,CATSPER1,ZP3,OVGP1,CATSPERD
168	Tat-mediated HIV elongation arrest and recovery(R-HSA-167243)	0.438292	1.80987	0.010989	0.00531527	35	30	SSRP1,POLR2L,ELOA,GTF2F1,POLR2A,NELFB,TCEA1,SUPT16H,GTF2F2,POLR2D,NELFCD,POLR2E,SUPT4H1,POLR2B,POLR2J,SUPT5H,ELOB,ELOC,NELFA,POLR2C,POLR2G
169	Regulation of RAS by GAPs(R-HSA-5658442)	0.362058	1.80828	0	0.00542027	68	67	RASA1,PSMD2,PSMC3,PSMC1,PSMC6,PSMD6,PSMC5,RPS27A,PSMA7,UBA52,PSMC4,PSMD12,HRAS,PSMD1,NRAS,PSMB1,PSMD14,PSMB11,PSMB7,PSMD13,PSMD8,PSMB6,PSMD3,PSMD10,PSME3,PSMA2,PSMF1,PSMA1,UBC,RBX1,PSMC2,PSMB2,PSMD9,PSMA6,PSMA4,SEM1,PSMB3,PSMB4,SPRED3
170	Mitochondrial translation initiation(R-HSA-5368286)	0.38291	1.80731	0	0.00544651	87	87	MRPS28,MRPL24,MRPL1,MRPS24,MRPL3,MRPL15,MRPL54,MRPL20,MRPL18,MRPS35,MRPL35,MRPL37,MRPS30,MRPS22,MRPL40,MRPL30,MRPS2,MRPS31,MRPL58,MRPL43,MRPS34,MRPL23,MRPL52,MRPS10,MRPL9,MRPS18C,MRPS17,GADD45GIP1,MRPL13,MRPL19,MRPL47,MRPS27
171	HIV Life Cycle(R-HSA-162587)	0.307295	1.80304	0	0.00566962	159	148	CCR5,HMGA1,TAF7,CDK7,NUP88,XRCC4,RAN,RPS27A,TAF9B,NUP37,XRCC5,SSRP1,UBA52,POLR2L,XRCC6,GTF2H2,BANF1,NCBP1,NUP62,MNAT1,PPIA,CHMP4A,ELOA,NUP107,GTF2F1,RANBP1,POLR2A,RNMT,NUP93,NELFB,TCEA1,XPO1,SUPT16H,RAE1,GTF2F2,POLR2D,VTA1,NUP50,TAF15,VPS28,NELFCD,RCC1,TAF9,RANBP2,CHMP4B,RANGAP1,UBC,POLR2E,GTF2H3,SUPT4H1,SEC13,KPNA1,GTF2A1,NUP98,NUP155,POLR2B,FURIN,NUP188,NUP160,CCNK,TAF3,PDCD6IP,NUP54,POLR2J,NUP…
172	Cellular response to starvation(R-HSA-9711097)	0.331103	1.80187	0	0.0057299	156	151	ATP6V1C2,RPSA,RPS2,RPL10,RPLP0,RPL7,RPS6,RPS12,RPL5,RPL12,RPL10A,RPS4X,RPL35,RPS27A,ATP6V0D2,RPS9,RPLP1,RPS26,RPL8,UBA52,RPS5,RPL6,RPS3A,RPL22,RPS15,ATP6V1D,RPL24,RPL4,RPL41,RPL17,RPL14,RPS8,RPL3,RPS24,RPS18,RPL27,RRAGC,RPS7,RPL7A,RPL32,RPS14,RPS13,RPL18A,RPL19,RPS3,RPS21,RPL27A,RPL38,RPS25,RPL21,RPS17,ATP6V1E2,RPL11,RPS23,RPL9,RPLP2,RPTOR,RPL18,RPL23,RPL30
173	Signaling by NOTCH4(R-HSA-9013694)	0.342658	1.79401	0	0.00595281	82	81	PSMD2,HEY2,PSMC3,PSMC1,PSMC6,PSMD6,FLT4,YWHAZ,MAML3,PSMC5,RPS27A,PSMA7,UBA52,PSMC4,PSMD12,PSMD1,SNW1,PSMB1,PSMD14,TACC3,PSMB7,PSMD13,PSMD8,PSMB6,PSMD3,PSMD10,PSME3,PSENEN,PSMA2,PSMF1,PSMA1,MAML1,UBC,RBX1,PSMC2,SKP1,PSMB2,PSMD9,PSMA6,PSMA4,SEM1,PSMB3,PSMB4
174	Metabolism of non-coding RNA(R-HSA-194441)	0.377893	1.79043	0	0.00609704	53	53	GEMIN5,NUP88,NUP37,PRMT5,SNRPF,NCBP1,NUP62,NUP107,SMN1,SNRPE,NUP93,SNRPD1,RAE1,WDR77,NUP50,RANBP2,SEC13,GEMIN7,NUP98,NUP155,NUP188,CLNS1A,NUP160,SNRPD2,NUP54,NUP214,TGS1,AAAS,NDC1,TPR,NUP133,SNUPN,SNRPD3
175	Formation of tubulin folding intermediates by CCT/TriC(R-HSA-389960)	0.462434	1.79037	0	0.00609704	25	22	TUBB3,TUBA1C,TUBA1B,TUBB6,CCT5,TCP1,CCT3,TUBB1,TUBB4B,CCT6A,CCT7,CCT2,CCT4,CCT8,TUBA1A
176	Export of Viral Ribonucleoproteins from Nucleus(R-HSA-168274)	0.453908	1.78847	0	0.00618882	33	33	NUP88,RAN,NUP37,NUP62,NUP107,NUP93,XPO1,RAE1,NUP50,HSPA1A,RANBP2,SEC13,NUP98,NUP155,NUP188,NUP160,NUP54,NUP214,AAAS,NDC1,TPR
80	Recognition and association of DNA glycosylase with site ...(R-HSA-110330)	0.485094	2.22966	0	0.00625875	56	44	H4C4,H2AC14,H2BC9,H2AC20,H4C3,H4C2,H4C8,H2AX,H4C1,H2BC10,H2AC4,H2BC3,H2BC8
81	Transcriptional regulation by small RNAs(R-HSA-5578749)	0.437936	2.22722	0	0.00625875	106	92	H3C4,H4C4,H2AC14,H2BC9,H2AC20,H4C3,H3C12,H4C2,H3-3B,H4C8,NUP88,H2AX,H3C13,H4C1,H2BC10,H2AC4,RAN,NUP37,H2BC3,H2BC8,POLR2L,H4C12,NUP62,H4C9,H3C7,NUP107,POLR2A,H2BC7,H3C11,NUP93,RAE1,POLR2D,NUP50,H2AZ1,RANBP2,AGO1,POLR2E,H4-16,SEC13,NUP98,NUP155,POLR2B
82	APC-Cdc20 mediated degradation of Nek2A(R-HSA-179409)	0.566528	2.22682	0	0.00625875	26	26	CDC20,ANAPC15,UBE2C,BUB3,RPS27A,UBA52,BUB1B,CDC27,MAD2L1,UBE2D1,NEK2,UBC
177	Pausing and recovery of Tat-mediated HIV elongation(R-HSA-167238)	0.438292	1.78465	0	0.00631994	35	30	SSRP1,POLR2L,ELOA,GTF2F1,POLR2A,NELFB,TCEA1,SUPT16H,GTF2F2,POLR2D,NELFCD,POLR2E,SUPT4H1,POLR2B,POLR2J,SUPT5H,ELOB,ELOC,NELFA,POLR2C,POLR2G
78	Interactions of Rev with host cellular proteins(R-HSA-177243)	0.50852	2.23612	0	0.00649947	37	36	NPM1,NUP88,RAN,NUP37,NUP62,NUP107,RANBP1,NUP93,KPNB1,XPO1,RAE1,NUP50,RCC1,RANBP2,RANGAP1,SEC13,NUP98,NUP155,NUP188,NUP160,NUP54,NUP214,AAAS,NDC1,TPR
79	Deposition of new CENPA-containing nucleosomes at the cen...(R-HSA-606279)	0.464506	2.23157	0	0.00649947	74	63	H4C4,H2AC14,H2BC9,H2AC20,H4C3,NPM1,H4C2,H4C8,H2AX,H4C1,H2BC10,H2AC4,MIS18BP1,H2BC3,H2BC8,CENPO,H4C12,HJURP,H4C9,RUVBL1,MIS18A
178	HIV elongation arrest and recovery(R-HSA-167287)	0.432077	1.77613	0	0.00673952	36	32	SSRP1,POLR2L,ELOA,GTF2F1,POLR2A,NELFB,TCEA1,SUPT16H,GTF2F2,POLR2D,NELFCD,POLR2E,SUPT4H1,POLR2B,CCNK,POLR2J,SUPT5H,ELOB,ELOC,NELFA,POLR2C,POLR2G
179	Activation of anterior HOX genes in hindbrain development...(R-HSA-5617472)	0.331425	1.77176	0	0.00691665	121	106	H3C4,H4C4,H2AC14,H2BC9,H2AC20,H4C3,H3C12,H4C2,H3-3B,H4C8,H2AX,H3C13,H4C1,H2BC10,H2AC4,H2BC3,H2BC8,HOXB4,POLR2L,H4C12,H4C9,H3C7,CTCF,HOXA4,HOXA2,MAFB,POLR2A,MEIS1,H2BC7,H3C11
180	Meiosis(R-HSA-1500620)	0.321719	1.77013	0	0.00700835	118	98	H3C4,H4C4,H2AC14,H2BC9,H2AC20,H4C3,STAG1,H3C12,H4C2,MND1,H3-3B,H4C8,H2AX,H3C13,H4C1,H2BC10,H2AC4
181	Phosphorylation of the APC/C(R-HSA-176412)	0.465657	1.77007	0.0258621	0.00703455	20	20	ANAPC15,PLK1,UBE2C,CCNB1,CDC27,UBE2D1,CDC26,CDK1,ANAPC4,UBE2S
84	Mitotic Prophase(R-HSA-68875)	0.345973	2.21371	0	0.0070411	142	127	H3C4,H4C4,H2AC14,H2BC9,H2AC20,H4C3,H3C12,H4C2,PLK1,H3-3B,H4C8,SET,NUP88,H2AX,H3C13,H4C1,H2BC10,H2AC4,LMNA,NUP37,H2BC3,H2BC8,CCNB1,H4C12,BANF1,NUP62,H4C9,H3C7,CCNB2,NUP107,SMC2,H2BC7,LMNB1,H3C11,TMPO,NUP93,PPP2R1A,PRKCA,RAE1
85	Metabolism of polyamines(R-HSA-351202)	0.45738	2.21126	0	0.0070411	59	58	ODC1,PSMD2,PSMC3,SMS,PSMC1,PSMC6,SRM,PSMD6,PSMC5,PSMA7,PSMC4,PSMD12,PSMD1,OAZ3,SMOX,PSMB1,PSMD14,PSMB11,PSMB7,PSMD13,PSMD8,PSMB6,PSMD3,PSMD10,PSME3,PSMA2,PSMF1,PSMA1,PSMC2,PSMB2,PSMD9,PSMA6,PSMA4,SEM1,PSMB3,PSMB4
86	Packaging Of Telomere Ends(R-HSA-171306)	0.503724	2.20955	0	0.0070411	52	40	H4C4,H2AC14,H2BC9,H2AC20,H4C3,H4C2,H4C8,H2AX,H4C1,H2BC10,H2AC4,H2BC3,H2BC8,H4C12,H4C9
182	Epigenetic regulation of gene expression(R-HSA-212165)	0.308382	1.76496	0	0.00723104	151	134	H3C4,H4C4,H2AC14,H2BC9,H2AC20,H4C3,H3C12,H4C2,CDK7,H3-3B,H4C8,H2AX,H3C13,H4C1,H2BC10,H2AC4,TAF1A,TAF1D,H2BC3,MYBBP1A,H2BC8,POLR2L,ACTB,POLR1G,POLR1E,H4C12,GTF2H2,SAP130,UHRF1,MNAT1,H4C9,POLR1A,H3C7,SIRT1,POLR1H,SAP30,H2BC7,H3C11,SUV39H1
83	GLI3 is processed to GLI3R by the proteasome(R-HSA-5610785)	0.489263	2.21616	0	0.00730188	60	58	PSMD2,PSMC3,PSMC1,PSMC6,PSMD6,PSMC5,RPS27A,PSMA7,UBA52,PSMC4,PSMD12,PSMD1,PSMB1,PSMD14,PSMB11,PSMB7,PSMD13,PSMD8,PSMB6,PSMD3,PSMD10,PSME3,PSMA2,PSMF1,PSMA1,CSNK1A1,UBC,RBX1,PSMC2,SKP1,PSMB2,PSMD9,PSMA6,PSMA4,SEM1,PSMB3,PSMB4
183	Viral Messenger RNA Synthesis(R-HSA-168325)	0.41394	1.75842	0	0.00755853	43	43	NUP88,NUP37,POLR2L,NUP62,NUP107,GTF2F1,POLR2A,NUP93,RAE1,GTF2F2,POLR2D,NUP50,RANBP2,POLR2E,SEC13,NUP98,NUP155,POLR2B,NUP188,NUP160,NUP54,POLR2J,NUP214,AAAS,NDC1
88	RHOBTB GTPase Cycle(R-HSA-9706574)	0.507536	2.19097	0	0.00776948	35	35	VIM,HSP90AB1,HSP90AA1,CCT6A,CCT7,CDC37,CCT2,HNRNPC,TXNL1,TWF1,DDX39B,ACTG1,DBN1,TRA2B,ACTN1,TMOD3,RBBP6,RBMX,COPS2,ROCK2,ROCK1,PDE5A
184	Activation of HOX genes during differentiation(R-HSA-5619507)	0.331425	1.75125	0	0.00782635	121	106	H3C4,H4C4,H2AC14,H2BC9,H2AC20,H4C3,H3C12,H4C2,H3-3B,H4C8,H2AX,H3C13,H4C1,H2BC10,H2AC4,H2BC3,H2BC8,HOXB4,POLR2L,H4C12,H4C9,H3C7,CTCF,HOXA4,HOXA2,MAFB,POLR2A,MEIS1,H2BC7,H3C11
87	Mitochondrial translation elongation(R-HSA-5389840)	0.401428	2.19301	0	0.00804697	87	87	MRPS28,MRPL24,MRPL1,MRPS24,MRPL3,MRPL15,MRPL54,MRPL20,MRPL18,MRPS35,MRPL35,MRPL37,MRPS30,MRPS22,MRPL40,MRPL30,MRPS2,MRPS31,MRPL58,MRPL43,MRPS34,MRPL23,MRPL52,MRPS10,MRPL9,MRPS18C,MRPS17,GADD45GIP1,MRPL13,MRPL19,MRPL47,MRPS27
185	HDACs deacetylate histones(R-HSA-3214815)	0.362543	1.74596	0	0.00806192	94	80	H3C4,H4C4,H2AC14,H2BC9,H2AC20,H4C3,H2AC17,H3C12,H4C2,H2BC18,H4C8,H3C13,H4C1,H2BC10,H2AC4,H2AW,H2BC3,H2BC8
186	Base Excision Repair(R-HSA-73884)	0.343012	1.74555	0	0.00810674	92	80	H4C4,H2AC14,H2BC9,H2AC20,H4C3,NEIL2,H4C2,H4C8,H2AX,H4C1,H2BC10,H2AC4,POLD2,H2BC3,LIG3,H2BC8
187	Transport of the SLBP independent Mature mRNA(R-HSA-159227)	0.403468	1.74273	0	0.00827672	34	34	NUP88,ALYREF,NUP37,NCBP1,NUP62,NUP107,NUP93,RAE1,NUP50,RANBP2,SEC13,NUP98,NUP155,NUP188,NUP160,NUP54,NUP214,AAAS,NDC1,TPR
188	NS1 Mediated Effects on Host Pathways(R-HSA-168276)	0.400657	1.74124	0	0.00838132	40	40	KPNA7,NUP88,NUP37,KPNA2,NUP62,NUP107,NUP93,KPNB1,RAE1,KPNA4,KPNA3,NUP50,RANBP2,SEC13,KPNA1,PABPN1,NUP98,NUP155,NUP188,NUP160,NUP54,NUP214,AAAS,NDC1
189	Telomere Extension By Telomerase(R-HSA-171319)	0.463077	1.72918	0.00869565	0.00917892	23	23	RUVBL2,NHP2,PIF1,CCNA2,GAR1,ANKRD28,DKC1,RUVBL1,TINF2,SHQ1,ACD,CCNA1
190	EPH-Ephrin signaling(R-HSA-2682334)	0.326676	1.72367	0	0.0094012	92	91	GRIN2B,MMP9,EPHA10,RASA1,NGEF,CFL1,EPHA8,VAV3,ACTR3,ARPC1A,ARPC2,ARPC1B,ACTR2,EFNB2,EPHA4,ACTB,CLTA,EPHB2,HRAS,CLTB,EPHA5,EPHA7,AP2M1,ACTG1,CLTC,ARPC4
191	Cellular response to hypoxia(R-HSA-1234174)	0.346769	1.72176	0	0.00947086	75	74	PSMD2,PSMC3,PSMC1,PSMC6,PSMD6,PSMC5,RPS27A,PSMA7,CITED2,UBA52,PSMC4,PSMD12,PSMD1,VEGFA,CUL2,PSMB1,PSMD14,EGLN2,PSMB11,PSMB7,PSMD13,PSMD8,PSMB6,PSMD3,UBE2D3,PSMD10,PSME3,PSMA2,PSMF1,UBE2D1,PSMA1,UBC,RBX1,PSMC2,PSMB2,PSMD9,PSMA6,PSMA4,SEM1,PSMB3,CA9,PSMB4
192	Host Interactions of HIV factors(R-HSA-162909)	0.29423	1.71646	0	0.00971906	136	128	DOCK2,HMGA1,PSMD2,AP1S2,NPM1,PSMC3,PSMC1,PSMC6,PSMD6,NUP88,CD247,RAN,PSMC5,RPS27A,NUP37,PSMA7,UBA52,PSMC4,PSMD12,PSMD1,BANF1,PSMB1,NUP62,PPIA,AP2M1,PSMD14,PSMB11,NUP107,RANBP1,PSMB7,PSMD13,PSMD8,PSMB6,PSMD3,PSMD10,NUP93,KPNB1,PACS1,XPO1,RAE1,PSME3,NUP50,PSMA2,PSMF1,RCC1,PSMA1,RANBP2,RANGAP1,UBC,RBX1,AP2B1,ARF1,SEC13,KPNA1,PSMC2,SKP1,NUP98,PSMB2,PSMD9,PSMA6,NUP155,AP2S1,PSMA4,SEM1,RAC1,PSMB3,NUP18…
193	HCMV Late Events(R-HSA-9610379)	0.355722	1.71457	0	0.00977132	204	102	H3C4,H4C4,H2AC14,H2BC9,H2AC20,H4C3,H2AC17,H3C12,H4C2,H2BC18,H4C8,NUP88,H3C13,H4C1,H2BC10,H2AC4,H2AW,NUP37,H2BC3,H2BC8,H4C12,NUP62,H4C9,CHMP4A,H3C7,HNRNPK,NUP107,H2BC7,H3C11,NUP93,RAE1,VPS36,NUP50,VPS28,H2AC16,CHMP1A,RANBP2,CHMP4B
194	HSP90 chaperone cycle for steroid hormone receptors (SHR)...(R-HSA-3371497)	0.380951	1.70962	0	0.0100848	55	51	TUBB3,TUBA1C,TUBA1B,TUBB6,PGR,HSP90AB1,HSP90AA1,STIP1,HSPA8,AR,DYNC1LI1,TUBB1,TUBB4B,CAPZB,HSPA1L,TUBA1A,PTGES3,DYNC1I2,DCTN1,DYNC1H1,DCTN3,NR3C1,DYNC1I1,DYNLL1,DNAJA1,HSPA1A,CAPZA1
195	snRNP Assembly(R-HSA-191859)	0.377893	1.70489	0	0.0103853	53	53	GEMIN5,NUP88,NUP37,PRMT5,SNRPF,NCBP1,NUP62,NUP107,SMN1,SNRPE,NUP93,SNRPD1,RAE1,WDR77,NUP50,RANBP2,SEC13,GEMIN7,NUP98,NUP155,NUP188,CLNS1A,NUP160,SNRPD2,NUP54,NUP214,TGS1,AAAS,NDC1,TPR,NUP133,SNUPN,SNRPD3
196	DNA Double Strand Break Response(R-HSA-5693606)	0.34835	1.68943	0	0.0114695	78	69	H4C4,H2BC9,H4C3,H4C2,H4C8,H2AX,ABRAXAS1,H4C1,H2BC10,RPS27A,H2BC3,H2BC8,UBA52,KPNA2,H4C12,BRCC3,H4C9
197	Polo-like kinase mediated events(R-HSA-156711)	0.48348	1.68795	0.0299401	0.0116394	16	16	PLK1,CENPF,CCNB1,CCNB2
198	RUNX1 regulates genes involved in megakaryocyte different...(R-HSA-8936459)	0.356517	1.67469	0	0.0127889	97	82	H3C4,H4C4,H2AC14,H2BC9,PRKCQ,H2AC20,H4C3,H3C12,H4C2,H3-3B,H4C8,H2AX,H3C13,H4C1,H2BC10,H2AC4,H2BC3,H2BC8,SETD1B,H4C12,CBFB,H4C9,H3C7,PRMT1,KMT2E,H2BC7,H3C11,AGO3,RUNX1
199	Conversion from APC/C:Cdc20 to APC/C:Cdh1 in late anaphase(R-HSA-176407)	0.453758	1.6686	0.00704225	0.0134421	20	20	CDC20,ANAPC15,UBE2C
200	RHOBTB1 GTPase cycle(R-HSA-9013422)	0.436221	1.66509	0	0.0137425	23	23	VIM,CCT7,CCT2,HNRNPC,TXNL1,DBN1,TRA2B,RBBP6,RBMX,COPS2,ROCK2,ROCK1,PDE5A
201	Meiotic synapsis(R-HSA-1221632)	0.338633	1.6607	0	0.0140822	79	64	H4C4,H2AC14,H2BC9,H2AC20,H4C3,STAG1,H4C2,H4C8,H2AX,H4C1,H2BC10,H2AC4,LMNA,H2BC3,H2BC8
202	EPHB-mediated forward signaling(R-HSA-3928662)	0.38543	1.65816	0.0172414	0.0142389	42	42	GRIN2B,RASA1,CFL1,ACTR3,ARPC1A,ARPC2,ARPC1B,ACTR2,EFNB2,ACTB,EPHB2,HRAS
203	Response of Mtb to phagocytosis(R-HSA-9637690)	0.450444	1.65029	0.00769231	0.0149444	26	21	PGK1,ENO1,RPS27A,UBA52,HGS,RAB7A,GSK3A,KPNB1,CORO1A,UBC,MAPK1,KPNA1
204	HIV Transcription Elongation(R-HSA-167169)	0.371821	1.64578	0.0172414	0.0153624	47	42	CDK7,SSRP1,POLR2L,GTF2H2,NCBP1,MNAT1,ELOA,GTF2F1,POLR2A,NELFB,TCEA1,SUPT16H,GTF2F2,POLR2D,NELFCD,POLR2E,GTF2H3,SUPT4H1,POLR2B
205	Tat-mediated elongation of the HIV-1 transcript(R-HSA-167246)	0.371821	1.64578	0.0172414	0.0153624	47	42	CDK7,SSRP1,POLR2L,GTF2H2,NCBP1,MNAT1,ELOA,GTF2F1,POLR2A,NELFB,TCEA1,SUPT16H,GTF2F2,POLR2D,NELFCD,POLR2E,GTF2H3,SUPT4H1,POLR2B
206	Regulation of actin dynamics for phagocytic cup formation(R-HSA-2029482)	0.348719	1.64403	0	0.0155583	61	57	MYO5A,CFL1,HSP90AB1,HSP90AA1,MYO10,CD247,MYH2,VAV3,ACTR3,NCKAP1L,ARPC1A,ARPC2,ARPC1B,ABI1,WASF2,ACTR2,ACTB,BRK1,ACTG1,ARPC4
207	G1/S Transition(R-HSA-69206)	0.301953	1.642	0	0.0157282	131	130	PSMD2,PSMC3,PSMC1,PSMC6,CDK7,MYC,PSMD6,CCND1,CCNA2,ORC5,PSMC5,RPS27A,ORC1,PSMA7,POLA1,UBA52,RBL1,CCNB1,PSMC4,PSMD12,RRM2,PSMD1,DBF4,PSMB1,MNAT1,PSMD14,PSMB7,PSMD13,PSMD8,PSMB6,TK1,FBXO5,PSMD3,DHFR,PSMD10,RPA4,E2F4,PPP2R1A,PSME3,POLE2,PSMA2,PSMF1,PSMA1,ORC3,ORC2,PPP2R1B,LIN9,UBC,PRIM2,PSMC2,POLE4,SKP1,PSMB2,PSMD9,PSMA6,CCNA1,POLE3,PSMA4,SEM1,PSMB3,PSMB4,PPP2CA
208	Transport of Mature mRNA derived from an Intron-Containin...(R-HSA-159236)	0.335905	1.64111	0	0.0157935	75	72	NUP88,GLE1,ALYREF,NUP37,MAGOHB,THOC1,NCBP1,NUP62,DDX39B,THOC5,U2AF2,NUP107,DDX39A,U2AF1,NUP93,MAGOH,RAE1,NUP50,SRSF9,SRSF3,EIF4A3,RANBP2,RNPS1,SEC13,SRSF2,NUP98,DHX38,NUP155,RBM8A,CASC3,NUP188,NUP160,SRSF4,NUP54,NUP214,THOC7,POLDIP3,AAAS,NDC1
209	Transport of the SLBP Dependant Mature mRNA(R-HSA-159230)	0.382938	1.63845	0	0.0160286	35	35	NUP88,ALYREF,NUP37,NCBP1,NUP62,NUP107,NUP93,RAE1,NUP50,RANBP2,SEC13,NUP98,NUP155,NUP188,NUP160,NUP54,NUP214,AAAS,NDC1,TPR
210	Formation of HIV-1 elongation complex containing HIV-1 Tat(R-HSA-167200)	0.371821	1.63833	0.0151515	0.0160417	47	42	CDK7,SSRP1,POLR2L,GTF2H2,NCBP1,MNAT1,ELOA,GTF2F1,POLR2A,NELFB,TCEA1,SUPT16H,GTF2F2,POLR2D,NELFCD,POLR2E,GTF2H3,SUPT4H1,POLR2B
211	RNA Polymerase I Transcription Termination(R-HSA-73863)	0.400643	1.63643	0.0107527	0.0162115	34	31	CDK7,CAVIN1,TAF1A,TAF1D,POLR2L,POLR1G,POLR1E,GTF2H2,MNAT1,POLR1A,POLR1H,TTF1
212	Regulation of RUNX2 expression and activity(R-HSA-8939902)	0.363096	1.63341	0	0.0164858	73	70	PSMD2,PSMC3,PSMC1,PSMC6,PSMD6,NKX3-2,PSMC5,RPS27A,PSMA7,UBA52,PSMC4,PSMD12,PSMD1,CBFB,PSMB1,PSMD14,PSMB11,PSMB7,PSMD13,PSMD8,PSMB6,PSMD3,PSMD10,PSME3,HIVEP3,NR3C1,PSMA2,PSMF1,PSMA1,BMP2,UBC,RBX1,TWIST1,PSMC2,RUNX2,SKP1,PSMB2,PSMD9,PSMA6,PSMA4,SEM1,PSMB3,PSMB4
213	tRNA processing in the nucleus(R-HSA-6784531)	0.365823	1.62841	0	0.0169561	57	57	RPP21,NUP88,RAN,NUP37,CSTF2,NUP62,RPP40,NUP107,FAM98B,NUP93,DDX1,RAE1,POP4,NUP50,RTRAF,POP1,RANBP2,SEC13,ELAC2,NUP98,NUP155,POP5,NUP188,NUP160,RPP30,NUP54,NUP214,RTCB,AAAS,NDC1,TPR,POP7,TSEN2,RPP14
214	RAS processing(R-HSA-9648002)	0.419951	1.62563	0.0186916	0.0173088	27	24	PRKCQ,CALM1,FNTB,RPS27A,UBA52,HRAS,NRAS,ABHD17C,CALM3,UBC,LYPLA1
215	Factors involved in megakaryocyte development and platele...(R-HSA-983231)	0.248715	1.61732	0	0.0182755	168	143	H3C4,KIF26B,TUBB3,MYB,HBE1,DOCK2,TUBA1C,TUBA1B,DOCK10,TUBB6,H3C12,KIF9,H3-3B,KIF4A,GATA3,MAFF,H3C13,TUBB1,TUBB4B,KIFC1,EHD2,DOCK4,KIF15,CAPZB,KIF4B,DOCK7,ACTB,CENPE,KIF20B,TUBA1A,JMJD1C,EHD3,PRKAR2B,H3C7,KIF20A,KIF18A,KIF23
216	Pre-NOTCH Expression and Processing(R-HSA-1912422)	0.305125	1.61277	0	0.0188372	109	95	H3C4,H4C4,H2AC14,H2BC9,H2AC20,H4C3,H3C12,H4C2,H3-3B,H4C8,H2AX,H3C13,H4C1,H2BC10,H2AC4,CCND1,MAML3,H2BC3,H2BC8,H4C12,SNW1,POFUT1,H4C9,H3C7
217	Formation of HIV elongation complex in the absence of HIV...(R-HSA-167152)	0.36233	1.61258	0.0172414	0.0188633	48	44	CDK7,SSRP1,POLR2L,GTF2H2,NCBP1,MNAT1,ELOA,GTF2F1,POLR2A,NELFB,TCEA1,SUPT16H,GTF2F2,POLR2D,NELFCD,POLR2E,GTF2H3,SUPT4H1,POLR2B,CCNK,POLR2J,CCNH,SUPT5H,GTF2H1,ELOB,ELOC
218	MAPK6/MAPK4 signaling(R-HSA-5687128)	0.324836	1.60665	0	0.0195557	89	85	PSMD2,PSMC3,PSMC1,PSMC6,MYC,PSMD6,ETV4,PSMC5,RPS27A,PSMA7,UBA52,PSMC4,PSMD12,PSMD1,PSMB1,PSMD14,PSMB11,PSMB7,PSMD13,PSMD8,PSMB6,PSMD3,PSMD10,AGO3,SEPTIN7,XPO1,PSME3,PSMA2,PSMF1,CDC42,PSMA1,AGO1,UBC,PSMC2,PSMB2,PSMD9,PSMA6,PSMA4,JUN,SEM1,RAC1,PSMB3,PSMB4,PSMD7,PSMD4,CDC14A,CDK1,IGF2BP1,CDC42EP3
219	Abortive elongation of HIV-1 transcript in the absence of...(R-HSA-167242)	0.427042	1.60188	0.0517241	0.0202293	23	23	POLR2L,NCBP1,GTF2F1,POLR2A,NELFB,GTF2F2,POLR2D,NELFCD,POLR2E,SUPT4H1,POLR2B,POLR2J,SUPT5H,NELFA,POLR2C,POLR2G,POLR2F,NELFE,POLR2K,NCBP2,CTDP1,POLR2I,POLR2H
220	S Phase(R-HSA-69242)	0.279397	1.59218	0	0.0215605	163	162	PSMD2,STAG1,PSMC3,ANAPC15,PSMC1,PSMC6,CDK7,MYC,PSMD6,UBE2C,CCND1,CCNA2,ORC5,POLD2,PSMC5,RPS27A,ORC1,PSMA7,POLA1,UBA52,GINS2,PSMC4,PSMD12,PSMD1,PSMB1,MNAT1,PSMD14,PSMB11,PSMB7,PSMD13,CDC27,PSMD8,PSMB6,SMC3,PSMD3,PSMD10,E2F4,PSME3,POLE2,STAG2,PSMA2,PSMF1,UBE2D1,PSMA1,ORC3,ORC2,LIN9,UBC,RBX1,PRIM2,PSMC2,WAPL,POLE4,SKP1,PSMB2,PSMD9,PSMA6,CCNA1,POLE3,PSMA4,RFC2,SEM1,PSMB3,POLD4,PSMB4,CDCA5,GINS4,CDC26…
221	SUMOylation of SUMOylation proteins(R-HSA-4085377)	0.380263	1.59018	0.0357143	0.0217171	34	34	NUP88,NUP37,NUP62,NUP107,NUP93,RAE1,NUP50,RANBP2,SEC13,NUP98,NUP155,NUP188,NUP160,PIAS4,NUP54,NUP214,UBE2I,AAAS,NDC1,TPR,NUP133
222	Amyloid fiber formation(R-HSA-977225)	0.31334	1.58332	0	0.0224663	111	88	H3C4,H4C4,H2AC14,H2BC9,H2AC20,H4C3,H3C12,H4C2,H3-3B,H4C8,TGFBI,H2AX,H3C13,H4C1,H2BC10,H2AC4,NPPA,RPS27A,H2BC3,H2BC8,UBA52
223	Cyclin A:Cdk2-associated events at S phase entry(R-HSA-69656)	0.320138	1.58263	0	0.0226228	85	85	PSMD2,PSMC3,PSMC1,PSMC6,CDK7,MYC,PSMD6,CCND1,CCNA2,PSMC5,RPS27A,PSMA7,UBA52,PSMC4,PSMD12,PSMD1,PSMB1,MNAT1,PSMD14,PSMB7,PSMD13,PSMD8,PSMB6,PSMD3,PSMD10,E2F4,PSME3,PSMA2,PSMF1,PSMA1,LIN9,UBC,PSMC2,SKP1,PSMB2,PSMD9,PSMA6,CCNA1,PSMA4,SEM1,PSMB3,PSMB4
224	HIV Infection(R-HSA-162906)	0.270655	1.58094	0	0.0228575	241	228	CCR5,DOCK2,HMGA1,TAF7,PSMD2,AP1S2,NPM1,PSMC3,PSMC1,PSMC6,CDK7,PSMD6,NUP88,CD247,XRCC4,RAN,PSMC5,RPS27A,TAF9B,NUP37,PSMA7,XRCC5,SSRP1,UBA52,POLR2L,XRCC6,PSMC4,PSMD12,PSMD1,GTF2H2,BANF1,NCBP1,PSMB1,NUP62,MNAT1,PPIA,CHMP4A,AP2M1,ELOA,PSMD14,PSMB11,NUP107,GTF2F1,RANBP1,PSMB7,PSMD13,PSMD8,POLR2A,PSMB6,RNMT,PSMD3,PSMD10,NUP93,NELFB,TCEA1,KPNB1,PACS1,XPO1,SUPT16H,RAE1,PSME3,GTF2F2,POLR2D,VTA1,NUP50,TAF1…
225	PKMTs methylate histone lysines(R-HSA-3214841)	0.337122	1.5795	0	0.0230661	71	63	H3C4,H4C4,H4C3,MECOM,H3C12,H4C2,H4C8,H3C13,H4C1,PRDM16,SETD1B,H4C12,H4C9,H3C7,NSD2,KMT2E,H3C11,SUV39H1
226	Formation of TC-NER Pre-Incision Complex(R-HSA-6781823)	0.355363	1.57256	0	0.0241744	54	53	CDK7,RPS27A,COPS7A,UBA52,POLR2L,PRPF19,GTF2H2,CUL4A,MNAT1,CUL4B,USP7,COPS6,POLR2A,TCEA1,POLR2D,COPS2,COPS5,UBC,RBX1,COPS3,POLR2E,GTF2H3
227	Transport of Mature mRNA Derived from an Intronless Trans...(R-HSA-159231)	0.348118	1.57213	0	0.0242266	41	41	NUP88,ALYREF,NUP37,FIP1L1,NCBP1,NUP62,NUP107,NUP93,RAE1,NUP50,RANBP2,SEC13,NUP98,NUP155,WDR33,NUP188,NUP160,NUP54,NUP214,AAAS,NDC1,CPSF3,TPR
228	Interleukin-12 signaling(R-HSA-9020591)	0.344836	1.56851	0	0.0247351	47	43	GSTO1,ANXA2,MSN,CFL1,RPLP0,SERPINB2,TCP1,BOLA2B,VAMP7,HNRNPA2B1,RAP1B,RALA,PPIA,JAK1,HNRNPF,LMNB1,P4HB,MTAP,JAK2,CDC42,TALDO1,CAPZA1,ARF1,HSPA9,HNRNPDL,LCP1
229	Transport of Mature Transcript to Cytoplasm(R-HSA-72202)	0.303174	1.55778	0	0.0263259	84	81	NUP88,GLE1,ALYREF,NUP37,MAGOHB,FIP1L1,THOC1,NCBP1,NUP62,DDX39B,THOC5,U2AF2,NUP107,DDX39A,U2AF1,NUP93,MAGOH,RAE1,NUP50,SRSF9,SRSF3,EIF4A3,RANBP2,RNPS1,SEC13,SRSF2,NUP98,DHX38,NUP155,RBM8A,CASC3,WDR33,NUP188,NUP160,SRSF4,NUP54,NUP214,THOC7,POLDIP3,AAAS,NDC1
230	p53-Dependent G1/S DNA damage checkpoint(R-HSA-69580)	0.318143	1.55732	0	0.0264041	66	65	PSMD2,PSMC3,PSMC1,PSMC6,PSMD6,CCNA2,PSMC5,RPS27A,PSMA7,UBA52,PSMC4,PSMD12,PSMD1,PSMB1,PSMD14,PSMB11,PSMB7,PSMD13,PSMD8,PSMB6,PSMD3,PSMD10,PSME3,PSMA2,PSMF1,PSMA1,UBC,PSMC2,PSMB2,PSMD9,PSMA6,CCNA1,PSMA4,SEM1,PSMB3,PSMB4
231	RNA Polymerase III Transcription Initiation From Type 1 P...(R-HSA-76061)	0.387115	1.55421	0.0449438	0.0267822	28	28	GTF3C6,POLR2L,GTF3A,POLR2E,POLR3D,POLR3A,POLR3C,POLR3G,GTF3C3,POLR1C,POLR3F,GTF3C1,POLR3B,POLR2F,BDP1,GTF3C5,POLR2K,POLR3H,GTF3C4,GTF3C2,CRCP,POLR3K,TBP,POLR1D,POLR3E,POLR2H,BRF1,POLR3GL
232	Aggrephagy(R-HSA-9646399)	0.355312	1.54203	0.0344828	0.0287636	43	38	VIM,TUBB3,TUBA1C,TUBA1B,TUBB6,HSP90AA1,DYNC1LI1,TUBB1,TUBB4B,RPS27A,UBA52
233	Recruitment and ATM-mediated phosphorylation of repair an...(R-HSA-5693565)	0.337846	1.53846	0	0.0293498	77	68	H4C4,H2BC9,H4C3,H4C2,H4C8,H2AX,ABRAXAS1,H4C1,H2BC10,RPS27A,H2BC3,H2BC8,UBA52,H4C12,BRCC3,H4C9
234	p53-Dependent G1 DNA Damage Response(R-HSA-69563)	0.318143	1.53405	0.037037	0.0301575	66	65	PSMD2,PSMC3,PSMC1,PSMC6,PSMD6,CCNA2,PSMC5,RPS27A,PSMA7,UBA52,PSMC4,PSMD12,PSMD1,PSMB1,PSMD14,PSMB11,PSMB7,PSMD13,PSMD8,PSMB6,PSMD3,PSMD10,PSME3,PSMA2,PSMF1,PSMA1,UBC,PSMC2,PSMB2,PSMD9,PSMA6,CCNA1,PSMA4,SEM1,PSMB3,PSMB4
235	G1/S DNA Damage Checkpoints(R-HSA-69615)	0.32078	1.52813	0	0.030887	68	67	PSMD2,PSMC3,PSMC1,PSMC6,PSMD6,CCNA2,PSMC5,RPS27A,PSMA7,UBA52,PSMC4,PSMD12,PSMD1,PSMB1,PSMD14,PSMB11,PSMB7,PSMD13,PSMD8,PSMB6,PSMD3,PSMD10,PSME3,PSMA2,PSMF1,PSMA1,UBC,PSMC2,PSMB2,PSMD9,PSMA6,CCNA1,PSMA4,SEM1,PSMB3,CHEK1,PSMB4
236	Butyrate Response Factor 1 (BRF1) binds and destabilizes ...(R-HSA-450385)	0.43082	1.5209	0.028169	0.032225	17	17	YWHAB,EXOSC5,EXOSC6,EXOSC3,ZFP36L1,EXOSC8,EXOSC7,DCP1A,EXOSC9,AKT1,EXOSC2,XRN1,DIS3,EXOSC4,MAPKAPK2,EXOSC1,DCP2
237	Cyclin E associated events during G1/S transition (R-HSA-69202)	0.327095	1.51745	0	0.0328498	83	83	PSMD2,PSMC3,PSMC1,PSMC6,CDK7,MYC,PSMD6,CCND1,CCNA2,PSMC5,RPS27A,PSMA7,UBA52,PSMC4,PSMD12,PSMD1,PSMB1,MNAT1,PSMD14,PSMB7,PSMD13,PSMD8,PSMB6,PSMD3,PSMD10,E2F4,PSME3,PSMA2,PSMF1,PSMA1,LIN9,UBC,PSMC2,SKP1,PSMB2,PSMD9,PSMA6,CCNA1,PSMA4,SEM1,PSMB3,PSMB4
238	DNA Damage Recognition in GG-NER(R-HSA-5696394)	0.354412	1.51696	0.047619	0.0328888	38	38	RPS27A,COPS7A,ACTL6A,UBA52,CETN2,ACTB,CUL4A,PARP1,RUVBL1,CUL4B,COPS6,INO80E,COPS2,COPS5,UBC,RBX1,COPS3,RAD23B
239	Hedgehog 'off' state(R-HSA-5610787)	0.292163	1.5158	0	0.0330971	113	108	TUBB3,TUBA1C,TUBA1B,PSMD2,TUBB6,PSMC3,PSMC1,PSMC6,PSMD6,TUBB1,TUBB4B,PSMC5,RPS27A,PSMA7,UBA52,PSMC4,PSMD12,PSMD1,TUBA1A,PSMB1,PRKAR2B,ADCY8,PSMD14,PSMB11,PSMB7,PSMD13,PSMD8,GLI2,PSMB6,PSMD3,IFT122,PSMD10,DYNC2H1,PSME3,PSMA2,PSMF1,PSMA1,OFD1,CSNK1A1,PRKAR2A,UBC,RBX1,PSMC2,IFT88,SKP1,PSMB2,PSMD9,PSMA6,PRKAR1A,PSMA4,PTCH1,SEM1,PSMB3
240	RNA Polymerase III Transcription Initiation From Type 2 P...(R-HSA-76066)	0.387091	1.51217	0.0125	0.0338779	27	27	GTF3C6,POLR2L,POLR2E,POLR3D,POLR3A,POLR3C,POLR3G,GTF3C3,POLR1C,POLR3F,GTF3C1,POLR3B,POLR2F,BDP1,GTF3C5,POLR2K,POLR3H,GTF3C4,GTF3C2,CRCP,POLR3K,TBP,POLR1D,POLR3E,POLR2H,BRF1,POLR3GL
241	Tristetraprolin (TTP, ZFP36) binds and destabilizes mRNA(R-HSA-450513)	0.437446	1.50909	0.0522876	0.0345287	17	17	YWHAB,ZFP36,EXOSC5,EXOSC6,EXOSC3
1173	Integrin signaling(R-HSA-354192)	-0.654878	-1.77246	0	0.0350805	27	26	RASGRP2,SYK,ITGA2B,RAPGEF4,RASGRP1,RAPGEF3,VWF
242	Transcriptional regulation by RUNX3(R-HSA-8878159)	0.313298	1.50625	0	0.0352185	97	96	PSMD2,PSMC3,SPP1,PSMC1,PSMC6,MYC,PSMD6,CCND1,MAML3,PSMC5,RPS27A,ITGA4,RORC,PSMA7,UBA52,PSMC4,PSMD12,PSMD1,CBFB,TEAD4,SNW1,PSMB1,PSMD14,PSMB7,PSMD13,PSMD8,PSMB6,PSMD3,PSMD10,RUNX1,PSME3,PSMA2,PSMF1,CTNNB1,PSMA1,MAML1,UBC,PSMC2,ZFHX3,PSMB2,PSMD9,RUNX3,PSMA6,PSMA4,SMURF2,SEM1,PSMB3
243	Triglyceride catabolism(R-HSA-163560)	0.419187	1.50001	0.028777	0.036546	24	17	CAV1,PLIN3,FABP5,PPP1CA,FABP2,MGLL,ABHD5
244	mRNA Capping(R-HSA-72086)	0.353015	1.49812	0.0337079	0.0369625	29	29	CDK7,POLR2L,GTF2H2,NCBP1,MNAT1,GTF2F1,POLR2A,RNMT,GTF2F2,POLR2D,POLR2E,GTF2H3,POLR2B,POLR2J,CCNH,SUPT5H
245	Transport of Mature mRNAs Derived from Intronless Transcr...(R-HSA-159234)	0.332692	1.49595	0.0192308	0.037366	42	42	NUP88,ALYREF,NUP37,FIP1L1,NCBP1,NUP62,NUP107,NUP93,RAE1,NUP50,RANBP2,SEC13,NUP98,NUP155,WDR33,NUP188,NUP160,NUP54,NUP214,AAAS,NDC1,CPSF3,TPR
246	Degradation of beta-catenin by the destruction complex(R-HSA-195253)	0.295005	1.49556	0	0.037444	83	82	PSMD2,PSMC3,PSMC1,PSMC6,PSMD6,PSMC5,RPS27A,PSMA7,UBA52,PSMC4,PSMD12,PSMD1,PSMB1,TLE3,PSMD14,PSMB11,APC,PSMB7,PSMD13,PSMD8,PSMB6,PSMD3,PPP2R5A,PPP2R5E,PSMD10,PPP2R1A,PSME3,PSMA2,PSMF1,CTNNB1,PSMA1,CSNK1A1,PPP2R1B,UBC,RBX1,PSMC2,SKP1,PSMB2,PSMD9,PSMA6,PSMA4,SEM1,PSMB3,PSMB4,PPP2CA
247	SUMOylation of chromatin organization proteins(R-HSA-4551638)	0.296547	1.49302	0	0.0380688	71	65	H4C4,H4C3,H4C2,H4C8,SATB2,NUP88,H4C1,NUP37,H4C12,NUP62,H4C9,NUP107,NUP93,RAE1,SUMO3,NUP50,RANBP2,BMI1,H4-16,SEC13,RNF2,NUP98,NUP155,NUP188,NUP160,PHC2,NUP54,NUP214,UBE2I,AAAS,NDC1,PHC3
248	Cell-extracellular matrix interactions(R-HSA-446353)	0.413608	1.48377	0.0352113	0.0400101	18	18	FLNA,ITGB1,FLNC,PXN,VASP,RSU1,ACTB,ACTG1,ACTN1,LIMS1
249	ABC transporter disorders(R-HSA-5619084)	0.282109	1.4834	0	0.0400641	78	74	ABCC9,PSMD2,PSMC3,PSMC1,PSMC6,PSMD6,ERLIN1,ABCG8,PSMC5,RPS27A,PSMA7,UBA52,PSMC4,PSMD12,PSMD1,ABCA1,PSMB1,PSMD14,PSMB11,PSMB7,PSMD13,PSMD8,PSMB6,PSMD3,PSMD10,PSME3,VCP,PSMA2,OS9,PSMF1,PSMA1,UBC,PSMC2,PSMB2,PSMD9,PSMA6,PSMA4,SEM1,PSMB3
250	Activation of Matrix Metalloproteinases(R-HSA-1592389)	0.381903	1.47978	0.0636364	0.0408189	33	25	MMP9,MMP10,SPOCK3,MMP16,MMP1,MMP14,TIMP1,CTRB1,TPSAB1
251	Signaling by NTRK2 (TRKB)(R-HSA-9006115)	0.382095	1.47497	0.0769231	0.0418702	25	23	GRIN2B
252	Activation of NF-kappaB in B cells(R-HSA-1169091)	0.312815	1.4721	0	0.0425578	67	66	PSMD2,PSMC3,PSMC1,PSMC6,PSMD6,PSMC5,RPS27A,PSMA7,UBA52,PSMC4,PSMD12,PSMD1,BCL10,PSMB1,PSMD14,PSMB11,PSMB7,PSMD13,PSMD8,PSMB6,PSMD3,PSMD10,PSME3,PSMA2,PSMF1,PSMA1,UBC,NFKBIB,PSMC2,SKP1,PSMB2,PSMD9,PSMA6,PSMA4,SEM1,PSMB3,PSMB4
253	Transcription-Coupled Nucleotide Excision Repair (TC-NER)(R-HSA-6781827)	0.278859	1.46916	0	0.043271	79	78	CDK7,POLD2,RPS27A,COPS7A,LIG3,UBA52,POLR2L,PRPF19,GTF2H2,CUL4A,MNAT1,CUL4B,USP7,COPS6,POLR2A,TCEA1,POLR2D,POLE2,COPS2,COPS5,UBC,RBX1,COPS3,POLR2E,GTF2H3,POLE4,ERCC5,POLR2B,POLE3,RFC2,POLD4
254	Nuclear Pore Complex (NPC) Disassembly(R-HSA-3301854)	0.345645	1.46599	0.0135135	0.044049	35	35	NUP88,NUP37,CCNB1,NUP62,CCNB2,NUP107,NUP93,RAE1,NUP50,RANBP2,SEC13,NUP98,NUP155,NUP188,NUP160,NUP54,NUP214,CDK1,AAAS,NDC1,TPR
255	Recognition of DNA damage by PCNA-containing replication ...(R-HSA-110314)	0.354914	1.46278	0.0106383	0.0449307	30	30	POLD2,RPS27A,UBA52,CUL4A,CUL4B,POLE2,UBC,RBX1,POLE4,POLE3,RFC2,POLD4,DDB1,RAD18,UBB,RFC1,RPA1,WDR48,UBE2B,POLD1,USP1,RPA3,POLD3,DTL,RFC5,PCNA,RFC4,RFC3,RPA2,POLE
256	Downstream signaling events of B Cell Receptor (BCR)(R-HSA-1168372)	0.28622	1.46045	0	0.0456569	83	82	PSMD2,FKBP1A,PSMC3,PSMC1,PSMC6,CALM1,PSMD6,PSMC5,RPS27A,PSMA7,UBA52,PSMC4,PSMD12,HRAS,PSMD1,NRAS,BCL10,PSMB1,PPIA,NFATC2,PPP3CB,PSMD14,PSMB11,PSMB7,PSMD13,PSMD8,PSMB6,PSMD3,PSMD10,PSME3,PSMA2,PSMF1,CALM3,PSMA1,UBC,NFKBIB,PSMC2,SKP1,PSMB2,PSMD9,PSMA6,PSMA4,SEM1,PSMB3
257	Recycling pathway of L1(R-HSA-437239)	0.31645	1.45218	0	0.0481466	47	44	TUBB3,MSN,RPS6KA4,TUBA1C,TUBA1B,TUBB6,KIF4A,TUBB1,TUBB4B,KIF4B,ACTB,CLTA,TUBA1A,AP2M1,ACTG1,CLTC,EZR
258	Calnexin/calreticulin cycle(R-HSA-901042)	0.359602	1.4487	0.0430108	0.0489703	26	26	PDIA3,CANX,CALR,RPS27A,UBA52,UGGT1,GANAB
259	Formation of the HIV-1 Early Elongation Complex(R-HSA-167158)	0.343802	1.44318	0.056338	0.0504731	33	33	CDK7,POLR2L,GTF2H2,NCBP1,MNAT1,GTF2F1,POLR2A,NELFB,GTF2F2,POLR2D,NELFCD,POLR2E,GTF2H3,SUPT4H1,POLR2B
260	RNA Polymerase II Transcription Elongation(R-HSA-75955)	0.290697	1.44137	0.0217391	0.0508747	61	57	CDK7,SSRP1,POLR2L,GTF2H2,NCBP1,MNAT1,ELOA,GTF2F1,POLR2A,NELFB,TCEA1,SUPT16H,GTF2F2,POLR2D,NELFCD,POLR2E,GTF2H3,SUPT4H1,POLR2B,CTR9,SUPT6H,CCNK,POLR2J,LEO1,CCNH,SUPT5H,GTF2H1,ELOB,ELOC,NELFA,POLR2C,POLR2G,RTF1,ELL,MLLT3,CDC73,POLR2F,AFF4,ERCC3,CCNT2,IWS1,NELFE,PAF1,POLR2K,MLLT1,CDK9,CCNT1,NCBP2,CTDP1,POLR2I,WDR61,POLR2H,GTF2H4,EAF2
261	Formation of the Early Elongation Complex(R-HSA-113418)	0.343802	1.43855	0.0540541	0.0518204	33	33	CDK7,POLR2L,GTF2H2,NCBP1,MNAT1,GTF2F1,POLR2A,NELFB,GTF2F2,POLR2D,NELFCD,POLR2E,GTF2H3,SUPT4H1,POLR2B
262	Oxidative Stress Induced Senescence(R-HSA-2559580)	0.301606	1.4378	0	0.0519888	127	109	H3C4,H4C4,H2AC14,H2BC9,H2AC20,H4C3,MAP4K4,H3C12,H4C2,H3-3B,H4C8,TXN,TNIK,H2AX,H3C13,H4C1,H2BC10,H2AC4
263	Late Phase of HIV Life Cycle(R-HSA-162599)	0.279946	1.43717	0	0.0521572	146	135	TAF7,CDK7,NUP88,RAN,RPS27A,TAF9B,NUP37,SSRP1,UBA52,POLR2L,GTF2H2,NCBP1,NUP62,MNAT1,PPIA,CHMP4A,ELOA,NUP107,GTF2F1,RANBP1,POLR2A,RNMT,NUP93,NELFB,TCEA1,XPO1,SUPT16H,RAE1,GTF2F2,POLR2D,VTA1,NUP50,TAF15,VPS28,NELFCD,RCC1,TAF9,RANBP2,CHMP4B,RANGAP1,UBC,POLR2E,GTF2H3,SUPT4H1,SEC13,GTF2A1,NUP98,NUP155,POLR2B,FURIN,NUP188,NUP160,CCNK,TAF3,PDCD6IP,NUP54,POLR2J,NUP214,VPS37C,TAF5,CCNH,GTF2B,SUPT5H,TAF4B,V…
264	Cellular Senescence(R-HSA-2559583)	0.256613	1.43268	0	0.0535201	199	178	H3C4,H4C4,H2AC14,H2BC9,H2AC20,H4C3,HMGA1,HMGA2,MAP4K4,H3C12,H4C2,ANAPC15,H3-3B,H4C8,TXN,TNIK,UBE2C,H2AX,H3C13,H4C1,H2BC10,H2AC4,H1-3,CCNA2,RPS27A,CXCL8,H2BC3,H2BC8,UBA52
265	N-glycan trimming in the ER and Calnexin/Calreticulin cycle(R-HSA-532668)	0.34231	1.43147	0.0517241	0.0538696	35	35	PDIA3,PSMC1,CANX,CALR,RPS27A,UBA52,UGGT1,GANAB,NGLY1,MLEC,PRKCSH,VCP,OS9,UBC,RAD23B
266	Gap-filling DNA repair synthesis and ligation in GG-NER(R-HSA-5696397)	0.354805	1.42941	0.0458015	0.054452	25	25	POLD2,RPS27A,LIG3,UBA52,POLE2,UBC,POLE4,POLE3,RFC2,POLD4,UBB,LIG1,RFC1,RPA1,POLK,POLD1,XRCC1,RPA3,POLD3,RFC5,PCNA,RFC4,RFC3,RPA2,POLE
267	Transcription of the HIV genome(R-HSA-167172)	0.291553	1.42776	0.0526316	0.0550733	74	69	TAF7,CDK7,TAF9B,SSRP1,POLR2L,GTF2H2,NCBP1,MNAT1,ELOA,GTF2F1,POLR2A,RNMT,NELFB,TCEA1,SUPT16H,GTF2F2,POLR2D,TAF15,NELFCD,TAF9,POLR2E,GTF2H3,SUPT4H1,GTF2A1,POLR2B,CCNK,TAF3,POLR2J,TAF5,CCNH,GTF2B,SUPT5H,TAF4B,TAF4
268	Synthesis of active ubiquitin: roles of E1 and E2 enzymes(R-HSA-8866652)	0.350337	1.42637	0.0240964	0.0554616	30	30	UBE2C,RPS27A,USP5,UBA52,UBA6,UBA1,UCHL3,USP7,UBE2A,UBE2D1,UBC
269	Processing of DNA double-strand break ends(R-HSA-5693607)	0.276826	1.42277	0	0.0564064	98	90	H4C4,H2BC9,H4C3,H4C2,H4C8,H2AX,ABRAXAS1,H4C1,H2BC10,CCNA2,RPS27A,H2BC3,H2BC8,UBA52,H4C12,BRCC3,H4C9
270	Hedgehog 'on' state(R-HSA-5632684)	0.29908	1.41894	0	0.0575843	85	83	PSMD2,PSMC3,PSMC1,PSMC6,IHH,PSMD6,PSMC5,RPS27A,PSMA7,UBA52,PSMC4,PSMD12,EFCAB7,PSMD1,PSMB1,PSMD14,BOC,PSMB11,PSMB7,PSMD13,PSMD8,GLI2,PSMB6,PSMD3,PSMD10,PSME3,PSMA2,PSMF1,PSMA1,CSNK1A1,UBC,RBX1,PSMC2,PSMB2,PSMD9,PSMA6,PSMA4,SMURF2,PTCH1,SEM1,PSMB3,PSMB4
271	Formation of ATP by chemiosmotic coupling(R-HSA-163210)	0.409334	1.41866	0.0921986	0.0577007	18	16	ATP5PD,ATP5PB,ATP5F1E,ATP5F1B,ATP5MF,ATP5F1C,DMAC2L,ATP5F1D,ATP5F1A,ATP5PF,ATP5PO,ATP5MC1,ATP5MC2,ATP5MC3,ATP5ME,ATP5MG
272	Homology Directed Repair(R-HSA-5693538)	0.252795	1.41556	0	0.0587491	138	130	SLX1B,H4C4,H2BC9,H4C3,H4C2,H4C8,H2AX,ABRAXAS1,H4C1,H2BC10,CCNA2,POLD2,RPS27A,H2BC3,LIG3,H2BC8,UBA52
273	Hedgehog ligand biogenesis(R-HSA-5358346)	0.288075	1.40946	0	0.0608589	65	63	PSMD2,PSMC3,PSMC1,PSMC6,IHH,PSMD6,PSMC5,RPS27A,PSMA7,UBA52,PSMC4,PSMD12,PSMD1,PSMB1,PSMD14,PSMB11,PSMB7,PSMD13,PSMD8,PSMB6,PSMD3,P4HB,PSMD10,PSME3,VCP,PSMA2,OS9,PSMF1,PSMA1,UBC,PSMC2,PSMB2,PSMD9,PSMA6,PSMA4,SEM1,PSMB3,PSMB4
274	Constitutive Signaling by Ligand-Responsive EGFR Cancer V...(R-HSA-1236382)	0.384019	1.40688	0.0787402	0.0616484	19	19	HSP90AA1,RPS27A,CDC37,UBA52,HRAS,NRAS,EGFR,PIK3CA
275	HDR through Homologous Recombination (HRR) or Single Stra...(R-HSA-5693567)	0.258076	1.40667	0	0.0616743	132	124	SLX1B,H4C4,H2BC9,H4C3,H4C2,H4C8,H2AX,ABRAXAS1,H4C1,H2BC10,CCNA2,POLD2,RPS27A,H2BC3,H2BC8,UBA52
276	Formation of RNA Pol II elongation complex (R-HSA-112382)	0.290697	1.40581	0.03125	0.0619461	61	57	CDK7,SSRP1,POLR2L,GTF2H2,NCBP1,MNAT1,ELOA,GTF2F1,POLR2A,NELFB,TCEA1,SUPT16H,GTF2F2,POLR2D,NELFCD,POLR2E,GTF2H3,SUPT4H1,POLR2B,CTR9,SUPT6H,CCNK,POLR2J,LEO1,CCNH,SUPT5H,GTF2H1,ELOB,ELOC,NELFA,POLR2C,POLR2G,RTF1,ELL,MLLT3,CDC73,POLR2F,AFF4,ERCC3,CCNT2,IWS1,NELFE,PAF1,POLR2K,MLLT1,CDK9,CCNT1,NCBP2,CTDP1,POLR2I,WDR61,POLR2H,GTF2H4,EAF2
277	MET activates PTK2 signaling(R-HSA-8874081)	0.346608	1.40102	0.0581395	0.0635381	30	30	COL5A3,MET,LAMA4,ITGB1,ITGA3,ITGA2,LAMC2,LAMC1
278	RNA Pol II CTD phosphorylation and interaction with CE du...(R-HSA-167160)	0.354546	1.38954	0.0833333	0.0676023	27	27	CDK7,POLR2L,GTF2H2,MNAT1,GTF2F1,POLR2A,RNMT,GTF2F2,POLR2D,POLR2E,GTF2H3,POLR2B,POLR2J,CCNH,SUPT5H
1172	Neurotransmitter release cycle(R-HSA-112310)	-0.586308	-1.73319	0	0.0679879	51	43	ALDH5A1,LIN7B,SLC1A2,VAMP2,SLC1A1,SLC38A2,CPLX1,SYN1,GLS2,GLS,NAAA,SLC1A7,SLC6A12,MAOA,APBA1,PPFIA3,SLC6A13,SLC18A3,TSPOAP1,RAB3A,SLC17A7,SNAP25
279	Ub-specific processing proteases(R-HSA-5689880)	0.221711	1.38673	0	0.0685342	220	188	H2AC14,H2BC9,H2AC20,PSMD2,CDC20,IL33,H2AC17,PSMC3,PSMC1,PSMC6,MYC,H2BC18,GATA3,PSMD6,AR,H2BC10,H2AC4,CCNA2,PSMC5,H2AW,RPS27A,TAF9B,H2BC3,USP5,PSMA7,H2BC8,UBA52,PSMC4,USP16,PSMD12,VDAC1,HGS,PSMD1,SNX3,USP10,PSMB1,UFD1,ADRM1,RUVBL1,PSMD14,PSMB11,USP7,PSMB7,PSMD13,PSMD8,OTUB1,PSMB6,H2BC7,PSMD3,TOMM70
280	Asymmetric localization of PCP proteins(R-HSA-4608870)	0.302005	1.38543	0.0526316	0.0688592	64	63	PSMD2,PSMC3,PSMC1,PSMC6,PSMD6,PSMC5,RPS27A,FZD8,PSMA7,UBA52,PSMC4,PSMD12,PSMD1,PSMB1,PSMD14,PSMB11,PSMB7,PSMD13,PSMD8,PSMB6,PSMD3,PSMD10,PSME3,PSMA2,PSMF1,PSMA1,UBC,PSMC2,PSMB2,PSMD9,PSMA6,PSMA4,SMURF2,SEM1,PSMB3,PSMB4
281	FCERI mediated NF-kB activation(R-HSA-2871837)	0.277417	1.3772	0	0.0720144	82	77	PRKCQ,PSMD2,PSMC3,PSMC1,PSMC6,PSMD6,PSMC5,RPS27A,PSMA7,UBA52,PSMC4,PSMD12,PSMD1,BCL10,PSMB1,PSMD14,PSMB11,PSMB7,PSMD13,PSMD8,PSMB6,PSMD3,PSMD10,PSME3,PSMA2,PSMF1,UBE2D1,PSMA1,UBC,FCER1G,PSMC2,SKP1,PSMB2,PSMD9,PSMA6,PSMA4,SEM1,PSMB3,PSMB4
282	Signaling by Ligand-Responsive EGFR Variants in Cancer(R-HSA-5637815)	0.384019	1.37644	0.0985915	0.0723506	19	19	HSP90AA1,RPS27A,CDC37,UBA52,HRAS,NRAS,EGFR,PIK3CA
283	Lagging Strand Synthesis(R-HSA-69186)	0.361707	1.372	0.08	0.0743421	20	20	POLD2,POLA1,PRIM2,RFC2,POLD4,PRIM1,LIG1,RFC1,RPA1,POLD1,POLA2,FEN1,RPA3,POLD3,RFC5,PCNA,DNA2,RFC4,RFC3,RPA2
284	G2/M DNA damage checkpoint(R-HSA-69473)	0.277162	1.36941	0.1	0.0754024	95	87	H4C4,H2BC9,H4C3,H4C2,H4C8,YWHAQ,H2AX,YWHAZ,ABRAXAS1,H4C1,H2BC10,YWHAB,H2BC3,H2BC8,CCNB1,H4C12,BRCC3,YWHAE,H4C9
285	RNA Pol II CTD phosphorylation and interaction with CE(R-HSA-77075)	0.354546	1.36731	0.0471698	0.0761912	27	27	CDK7,POLR2L,GTF2H2,MNAT1,GTF2F1,POLR2A,RNMT,GTF2F2,POLR2D,POLR2E,GTF2H3,POLR2B,POLR2J,CCNH,SUPT5H
286	Chaperonin-mediated protein folding(R-HSA-390466)	0.257199	1.36328	0	0.0775425	91	85	TUBB3,GNG11,TUBA1C,TUBA1B,TUBB6,RGS7,CCT5,GNG2,TCP1,CCT3,TUBB1,TUBB4B,CCT6A,CCT7,CCT2,GNB4,ACTB,SPHK1,CCT4,CCT8,NOP56,TUBA1A,PFDN2,GNB3
287	Mitochondrial tRNA aminoacylation(R-HSA-379726)	0.38049	1.3594	0.118644	0.0791445	21	21	FARS2,KARS1,GARS1,CARS2,DARS2,WARS2,QARS1,IARS2,LARS2,SARS2,YARS2,RARS2,AARS2,PPA2,EARS2,HARS2,NARS2,VARS2,TARS2,PARS2,MARS2
288	Degradation of the extracellular matrix(R-HSA-1474228)	0.261564	1.35809	0	0.0796225	140	121	MMP9,ADAMTS1,COL6A3,MMP10,COL5A3,COL17A1,SPOCK3,BCAN,ACAN,MMP16,SPP1,CD44,MMP1,MMP14,CTSL,TIMP1,ADAM9,CTRB1,TPSAB1,CAPN6,ADAMTS8,CAPN8,COL13A1,LAMC2,CAPN1,CTSB,COL6A1,SCUBE1,CAPNS1,CAPN2,LAMC1,ADAMTS16,MMP3,COL25A1
289	Cooperation of PDCL (PhLP1) and TRiC/CCT in G-protein bet...(R-HSA-6814122)	0.329671	1.35244	0.1	0.0820514	38	35	GNG11,RGS7,CCT5,GNG2,TCP1,CCT3,CCT6A,CCT7,CCT2,GNB4,CCT4,CCT8,GNB3
290	Nuclear Envelope (NE) Reassembly(R-HSA-2995410)	0.263675	1.34678	0.0555556	0.0844673	75	72	TUBB3,TUBA1C,TUBA1B,TUBB6,TUBB1,LMNA,TUBB4B,RAN,NUP37,CCNB1,SPAST,TUBA1A,BANF1,NUP62,CHMP4A,CCNB2,NUP107,LMNB1,TMPO,NUP93,KPNB1,PPP2R1A
291	Smooth Muscle Contraction(R-HSA-445355)	0.313907	1.34659	0.0461538	0.0845577	40	37	ANXA2,TPM3,GUCY1A1,ACTG2,ITGB5,CALM1,PXN,TPM4,TPM2,ANXA1,TLN1
292	Microtubule-dependent trafficking of connexons from Golgi...(R-HSA-190840)	0.398451	1.34319	0.109489	0.0862243	18	15	TUBB3,TUBA1C,TUBA1B,TUBB6,GJA1,TUBB1,TUBB4B
293	PCP/CE pathway(R-HSA-4086400)	0.253037	1.33339	0	0.0907849	92	91	WNT1,PSMD2,PSMC3,PFN1,PSMC1,PSMC6,PSMD6,WNT5B,PSMC5,RPS27A,FZD8,PSMA7,UBA52,PSMC4,CLTA,PSMD12,CLTB,PSMD1,PSMB1,AP2M1,CLTC,PSMD14,PSMB11,PSMB7,PSMD13,PSMD8,RHOA,PSMB6,PSMD3,PSMD10,PRKCA,PSME3,PSMA2,PSMF1,DVL1,PSMA1,UBC,AP2B1,PSMC2,PSMB2,PSMD9,PSMA6,AP2S1,PSMA4,SMURF2,SEM1,RAC1,PSMB3
294	RHOF GTPase cycle(R-HSA-9035034)	0.296487	1.33246	0.0681818	0.0911725	42	42	CAV1,BASP1,DIAPH2,BAIAP2L2,ESYT1,CAPZB,AKAP12,ACTB,VAMP3,RAB7A,ARHGAP1,LMNB1,TMPO,ACTN1
295	MET promotes cell motility(R-HSA-8875878)	0.303154	1.33161	0.0847458	0.0916247	41	41	COL5A3,MET,LAMA4,ITGB1,ITGA3,ITGA2,LAMC2,DOCK7,LAMC1,RAP1B
296	Glycolysis(R-HSA-70171)	0.269547	1.33153	0.0333333	0.0916505	71	68	GAPDH,PKM,PGK1,ENO1,TPI1,GPI,ALDOA,NUP88,PGAM1,PFKFB1,NUP37,PFKP,NUP62,NUP107,HK1,GAPDHS,NUP93,PPP2R1A,RAE1,PFKL,NUP50
297	Transport of connexons to the plasma membrane(R-HSA-190872)	0.394864	1.33074	0.117647	0.0919735	19	16	TUBB3,TUBA1C,TUBA1B,TUBB6,GJA1,TUBB1,TUBB4B
298	Infection with Mycobacterium tuberculosis(R-HSA-9635486)	0.348486	1.32459	0.113208	0.0948545	77	25	PGK1,ENO1,RPS27A,UBA52,HGS,RAB7A,MRC1,GSK3A,KPNB1,CORO1A,UBC,MAPK1,KPNA1
299	RNA Polymerase III Chain Elongation(R-HSA-73780)	0.386877	1.32416	0.131034	0.0951388	18	18	POLR2L,POLR2E,POLR3D,POLR3A,POLR3C,POLR3G,POLR1C,POLR3F,POLR3B,POLR2F,POLR2K,POLR3H,CRCP,POLR3K,POLR1D,POLR3E,POLR2H,POLR3GL
300	Ras activation upon Ca2+ influx through NMDA receptor(R-HSA-442982)	0.358153	1.32013	0.11215	0.0974255	21	21	GRIN2B,RASGRF2,CALM1,ACTN2,HRAS,NRAS
301	AURKA Activation by TPX2(R-HSA-8854518)	0.270242	1.31939	0.0769231	0.0978267	73	73	HMMR,HSP90AA1,PLK1,TUBB,SDCCAG8,TUBB4B,TPX2,CEP135,CETN2,ODF2,TUBA1A,AURKA,YWHAE,PRKAR2B,HAUS7,DYNC1I2,CEP250,DCTN1,DYNC1H1,PPP2R1A,DCTN3,CSNK1E,DYNLL1,CNTRL,NEK2,OFD1,NDE1,AKAP9,CENPJ,ACTR1A,CKAP5,MAPRE1,ALMS1
302	Transcriptional regulation by RUNX2(R-HSA-8878166)	0.260683	1.31545	0	0.0998661	121	115	PSMD2,HEY2,PSMC3,PSMC1,PSMC6,IHH,SATB2,PSMD6,AR,NKX3-2,RBM14,CCND1,ITGA5,PSMC5,RPS27A,PSMA7,UBA52,CCNB1,PSMC4,PSMD12,SOX9,PSMD1,CBFB,PSMB1,TWIST2,PSMD14,PSMB11,PSMB7,PSMD13,ITGBL1,PSMD8,GLI2,PSMB6,PSMD3,PSMD10,RUNX1,PSME3,HDAC3,HIVEP3,NR3C1,PSMA2,PSMF1,PSMA1,BMP2,UBC,RBX1,TWIST1,MAPK1,PSMC2,RUNX2,SKP1,PSMB2,PSMD9,PSMA6
303	Apoptotic execution phase(R-HSA-75153)	0.282326	1.31457	0.0483871	0.100239	52	50	VIM,PRKCQ,HMGB1,TJP2,PLEC,H1-3,BMX,DSG3,LMNA,H1-2,BCAP31,DSG2,STK24,APC,LMNB1,KPNB1,H1-5,HMGB2,ADD1,ACIN1,DNM1L,CTNNB1
1168	Cellular hexose transport(R-HSA-189200)	-0.649205	-1.65611	0.0104287	0.102176	21	18	SLC2A7,SLC2A12,SLC2A8,SLC2A11,SLC2A4,MFSD4B,SLC50A1,FGF21,SLC2A10,SLC2A6,SLC2A14
304	Syndecan interactions(R-HSA-3000170)	0.325863	1.3111	0.0792079	0.102186	27	27	COL5A3,ITGA6,TNC,ITGB1,ITGB5,ITGA2
305	Initiation of Nuclear Envelope (NE) Reformation(R-HSA-2995383)	0.384706	1.31106	0.116667	0.102199	19	19	LMNA,CCNB1,BANF1,CCNB2,LMNB1,TMPO,KPNB1,PPP2R1A,LBR
306	mRNA decay by 3' to 5' exoribonuclease(R-HSA-429958)	0.389842	1.30878	0.12987	0.103373	16	16	EXOSC5,EXOSC6,EXOSC3,EXOSC8,DCPS,EXOSC7,EXOSC9,NT5C3B,TTC37,EXOSC2,HBS1L,DIS3,EXOSC4,EXOSC1,WDR61,SKIV2L
307	mRNA 3'-end processing(R-HSA-72187)	0.275789	1.30509	0.0909091	0.104997	58	57	ALYREF,MAGOHB,CSTF2,FIP1L1,THOC1,NCBP1,DDX39B,THOC5,U2AF2,DDX39A,U2AF1,MAGOH,NUDT21,SRSF9,SRSF3,PCF11,EIF4A3,RNPS1,PABPN1,SRSF2,DHX38,RBM8A,CASC3,WDR33,SRSF4
308	Parasite infection(R-HSA-9664407)	0.264144	1.30416	0	0.105591	59	56	MYO5A,MYO10,CD247,MYH2,VAV3,ACTR3,NCKAP1L,ARPC1A,ARPC2,ARPC1B,ABI1,WASF2,ACTR2,ACTB,BRK1,ACTG1,ARPC4
309	FCGR3A-mediated phagocytosis(R-HSA-9664422)	0.264144	1.30416	0	0.105591	59	56	MYO5A,MYO10,CD247,MYH2,VAV3,ACTR3,NCKAP1L,ARPC1A,ARPC2,ARPC1B,ABI1,WASF2,ACTR2,ACTB,BRK1,ACTG1,ARPC4
1163	Cholesterol biosynthesis(R-HSA-191273)	-0.58714	-1.59941	0.00885936	0.106153	27	26	HSD17B7,GGPS1,LSS,DHCR24,PMVK,HMGCR,HMGCS1,ACAT2,NSDHL,SQLE,MVD,FDPS,EBP,SREBF1,FDFT1,SREBF2,MVK,DHCR7,IDI1,SC5D,MSMO1,TM7SF2,CYP51A1
1161	Arachidonic acid metabolism(R-HSA-2142753)	-0.533633	-1.5758	0.00315457	0.111823	59	47	HPGD,ABCC1,DPEP1,PTGR2,CYP4F11,PON3,CYP2C8,CYP1A1,PLA2G4A,PTGR1,PTGS1,PTGES,HPGDS,CYP2U1,PTGDS,PTGIS,DPEP2,EPHX2,CYP1B1,CYP4F3,GGT5,FAAH,CYP4F2,GGT1,AKR1C3,CYP2J2
1160	Synthesis of bile acids and bile salts via 7alpha-hydroxy...(R-HSA-193368)	-0.601969	-1.57535	0.0174014	0.112382	24	20	HSD17B4,CYP7A1,SLC27A5,AKR1C2,SLC27A2,PTGIS,CYP7B1,AKR1C3
1159	Metabolic disorders of biological oxidation enzymes(R-HSA-5579029)	-0.565988	-1.57431	0.0178174	0.113965	34	28	GCLC,CYP2U1,OPLAH,MAT1A,FDXR,MAOA,CYP7B1,CYP1B1,CYP26B1,CYP21A2,GGT1
310	Transcriptional Regulation by VENTX(R-HSA-8853884)	0.28385	1.28968	0.112903	0.114308	41	38	ANAPC15,UBE2C,CCND1,IL6,CDC27,AGO3,UBE2D1,CTNNB1,AGO1,CDC26,RELA,NFKB1,ANAPC4,EHMT2,UBE2S,FZR1,ANAPC1,TNRC6A,UBE2E1,CDC16,LEF1,ANAPC7,ANAPC2,TNRC6C,CDKN2A,AGO4,ANAPC10,CDC23,CEBPB,TNRC6B,EHMT1,CSF1R,ANAPC5,ANAPC11,MOV10,ANAPC16,TCF7L2,TP53
311	Leishmania phagocytosis(R-HSA-9664417)	0.264144	1.28885	0.0789474	0.114721	59	56	MYO5A,MYO10,CD247,MYH2,VAV3,ACTR3,NCKAP1L,ARPC1A,ARPC2,ARPC1B,ABI1,WASF2,ACTR2,ACTB,BRK1,ACTG1,ARPC4
1171	Glutamate Neurotransmitter Release Cycle(R-HSA-210500)	-0.634441	-1.69778	0.00336323	0.114943	24	23	RIMS1,STXBP1,SLC1A2,VAMP2,SLC1A1,SLC38A2,CPLX1,GLS2,GLS,SLC1A7,PPFIA3,TSPOAP1,RAB3A,SLC17A7,SNAP25
312	PCNA-Dependent Long Patch Base Excision Repair(R-HSA-5651801)	0.354718	1.28497	0.169492	0.11739	21	21	POLD2,POLE2,POLB,POLE4,POLE3,RFC2,POLD4,APEX1,LIG1,RFC1,RPA1,POLD1,FEN1,RPA3,POLD3,RFC5,PCNA,RFC4,RFC3,RPA2,POLE
313	Transcriptional Regulation by MECP2(R-HSA-8986944)	0.267557	1.28365	0.0322581	0.118177	62	58	GRIN2B,MET,CALM1,IRAK1,CRH,SOX2,CAMK4
314	Protein folding(R-HSA-391251)	0.249284	1.2826	0.111111	0.118744	97	91	TUBB3,GNG11,TUBA1C,TUBA1B,TUBB6,RGS7,CCT5,GNG2,TCP1,CCT3,TUBB1,TUBB4B,CCT6A,CCT7,CCT2,GNB4,ACTB,SPHK1,CCT4,CCT8,TBCB,NOP56,TUBA1A,PFDN2,GNB3
1165	Amine ligand-binding receptors(R-HSA-375280)	-0.591497	-1.61239	0.0119695	0.118746	42	28	HTR2A,ADRA2C,ADRA2B,HRH2,HRH3,HTR1F,TAAR1,CHRM1,ADRB3,HTR5A,DRD2,ADRB2,ADRA2A,HTR1D,ADRA1B,CHRM4,CHRM5,ADRB1
315	Gluconeogenesis(R-HSA-70263)	0.312702	1.28232	0.0909091	0.118899	34	29	GAPDH,PGK1,ENO1,TPI1,GPI,ALDOA,PGAM1
316	DNA Double-Strand Break Repair(R-HSA-5693532)	0.233091	1.28046	0	0.119969	167	158	SLX1B,H4C4,H2BC9,H4C3,H4C2,H4C8,H2AX,ABRAXAS1,H4C1,H2BC10,XRCC4,CCNA2,POLD2,RPS27A,H2BC3,LIG3,XRCC5,H2BC8,UBA52,KPNA2,XRCC6
317	CRMPs in Sema3A signaling(R-HSA-399956)	0.391041	1.27825	0.147541	0.121328	16	16	DPYSL3,SEMA3A,NRP1
1167	Surfactant metabolism(R-HSA-5683826)	-0.611409	-1.64245	0.00911162	0.122394	29	23	P2RY2,ADGRF5,ADRA2C,SFTPC,SLC34A2,NAPSA,DMBT1,ADRA2A,CTSH,LMCD1,SFTPA2,ADORA2A,ABCA3,CSF2RB,ADA2
318	Regulation of PLK1 Activity at G2/M Transition(R-HSA-2565942)	0.256518	1.27101	0	0.126096	88	88	HSP90AA1,PLK1,TUBB,SDCCAG8,TUBB4B,BORA,RPS27A,CEP135,UBA52,CETN2,CCNB1,ODF2,TUBA1A,PPP1R12A,AURKA,YWHAE,RAB8A,PRKAR2B,HAUS7,CCNB2,DYNC1I2,CEP250,DCTN1,DYNC1H1,PPP2R1A,DCTN3,CSNK1E,DYNLL1,CNTRL,NEK2,OFD1,NDE1,UBC,AKAP9,CENPJ,SKP1,ACTR1A,CKAP5,MAPRE1,ALMS1
319	Interleukin-4 and Interleukin-13 signaling(R-HSA-6785807)	0.249306	1.2702	0.0833333	0.126714	108	95	MMP9,VIM,ALOX15,HSP90AA1,IL13RA2,ITGB1,MMP1,MYC,GATA3,HSPA8,TIMP1,IL23R,SOX2,HSP90B1,CCND1,MCL1,BIRC5,CXCL8,RORC,ANXA1,IL1B,FSCN1,HMOX1,MMP3,VEGFA,IL6,IL23A,IRF4,NDN
320	CREB1 phosphorylation through NMDA receptor-mediated acti...(R-HSA-442742)	0.315059	1.26924	0.145631	0.127242	29	29	GRIN2B,RASGRF2,CALM1
1158	Other interleukin signaling(R-HSA-449836)	-0.586151	-1.56513	0.0183697	0.127656	24	23	VAMP2,IL34,CSF3R,PRTN3,CD4,CSF1,IFNLR1,SNAP25,IL32
321	Processing of Intronless Pre-mRNAs(R-HSA-77595)	0.334748	1.26775	0.106061	0.128452	19	19	CSTF2,FIP1L1,NCBP1,NUDT21,PCF11,PABPN1,WDR33,CPSF3,CSTF2T,CPSF7,CLP1,CSTF1,PAPOLA,SYMPK,CPSF2,NCBP2,CPSF1,CPSF4,CSTF3
1157	Dopamine Neurotransmitter Release Cycle(R-HSA-212676)	-0.590076	-1.56459	0.0228833	0.128494	23	21	SLC18A2,RIMS1,STXBP1,LIN7B,VAMP2,CPLX1,SYN1,APBA1,PPFIA3,TSPOAP1,RAB3A,SNAP25
322	Interleukin-12 family signaling(R-HSA-447115)	0.28305	1.26653	0.0833333	0.129263	57	52	GSTO1,ANXA2,MSN,CFL1,RPLP0,SERPINB2,CANX,TCP1,BOLA2B,VAMP7,IL23R,HNRNPA2B1,RAP1B,RALA,IL23A,PPIA,JAK1,HNRNPF,LMNB1,P4HB,MTAP,JAK2,CDC42,TALDO1,CAPZA1,ARF1,HSPA9,HNRNPDL,LCP1
323	Gap-filling DNA repair synthesis and ligation in TC-NER(R-HSA-6782210)	0.25507	1.26555	0.0344828	0.12979	65	64	CDK7,POLD2,RPS27A,LIG3,UBA52,POLR2L,PRPF19,GTF2H2,CUL4A,MNAT1,CUL4B,USP7,POLR2A,TCEA1,POLR2D,POLE2,UBC,RBX1,POLR2E,GTF2H3,POLE4,POLR2B,POLE3,RFC2,POLD4
1164	Regulation of KIT signaling(R-HSA-1433559)	-0.645714	-1.60535	0.020214	0.13106	16	16	KIT,LCK
1162	TNFs bind their physiological receptors(R-HSA-5669034)	-0.581139	-1.58111	0.0156775	0.131203	29	25	TNFSF13,LTA,TNFRSF18,TNFSF9,TNFSF18,EDA2R,TNFRSF25,TNFRSF14,TNFSF14,TNFRSF9
324	Protein ubiquitination(R-HSA-8852135)	0.25144	1.26275	0.1	0.131438	79	77	H2BC9,UBE2C,H2BC10,RPS27A,H2BC3,USP5,H2BC8,UBA52,RNF152,UBA6,BCL10,UBA1,UCHL3,USP7,H2BC7,UBE2D3,UBE2A,VCP,RNF181,RNF40,UBE2D1
325	Late endosomal microautophagy(R-HSA-9615710)	0.281857	1.25948	0.102564	0.133523	35	34	VIM,PLIN3,HSPA8,RNASE1,RPS27A,UBA52,PLIN2,CHMP4A
326	Regulation of HSF1-mediated heat shock response(R-HSA-3371453)	0.257331	1.25638	0.129032	0.135815	69	69	HSPA8,NUP88,NUP37,DNAJC2,HSPA1L,HSPA6,YWHAE,NUP62,DNAJC7,SIRT1,HSPH1,NUP107,HSPA5,BAG3,DNAJB6,NUP93,RAE1,NUP50,HSPA1A,RANBP2,BAG1,HSPA14,MAPK1,SEC13,HSPA9,NUP98,NUP155,ST13
327	Interactions of Vpr with host cellular proteins(R-HSA-176033)	0.295722	1.25543	0.114286	0.136317	40	36	HMGA1,NUP88,NUP37,BANF1,NUP62,NUP107,NUP93,RAE1,NUP50,RANBP2,SEC13,KPNA1,NUP98,NUP155,NUP188,NUP160,NUP54,NUP214,AAAS,NDC1
328	Formation of Senescence-Associated Heterochromatin Foci (...(R-HSA-2559584)	0.375719	1.24859	0.187097	0.140899	16	15	HMGA1,HMGA2,H1-3,H1-2,LMNB1,H1-5
329	Neurodegenerative Diseases(R-HSA-8863678)	0.345689	1.24695	0.218182	0.141929	22	21	LMNA,CAPN1,CAPNS1,CAPN2,YWHAE,CAST,LMNB1
330	Deregulated CDK5 triggers multiple neurodegenerative path...(R-HSA-8862803)	0.345689	1.24695	0.218182	0.141929	22	21	LMNA,CAPN1,CAPNS1,CAPN2,YWHAE,CAST,LMNB1
331	Defective Intrinsic Pathway for Apoptosis(R-HSA-9734009)	0.345462	1.24596	0.132653	0.142585	25	24	C1QBP,LMNA,CAPN1,CAPNS1,CAPN2,YWHAE,CAST,LMNB1
1170	Initial triggering of complement(R-HSA-166663)	-0.659639	-1.67943	0.00117925	0.147928	23	17	C1R,FCN1,FCN3,C1S,C4B,C4A,CFB,C2,COLEC10,MASP1,C3,COLEC11,GZMM
332	Extra-nuclear estrogen signaling(R-HSA-9009391)	0.242757	1.23788	0	0.148223	77	75	CAV1,MMP9,GNG11,EREG,HSP90AA1,GNG2,CALM1,CCND1,GNAI3,GNB4,SPHK1,MMP3,CAV2,HRAS,GNAI2,NRAS,GNB3,SRF,EGFR,PRMT1
333	Resolution of D-loop Structures through Holliday Junction...(R-HSA-5693568)	0.290098	1.23415	0.118421	0.150991	33	33	SLX1B
1156	Cytochrome P450 - arranged by substrate type(R-HSA-211897)	-0.515436	-1.55028	0.0052521	0.152461	66	50	CYP27A1,RXRA,CYP46A1,CYP2R1,CYP2D6,CYP2B6,CYP4F11,CYP3A4,CYP3A7-CYP3A51P,CYP2C8,CYP1A1,AHRR,CYP2U1,CYP7A1,CYP26A1,CYP2E1,CYP3A7,FDXR,PTGIS,CYP7B1,CYP1B1,CYP51A1,CYP4F3,CYP26B1,CYP3A5,CYP4F2,CYP21A2,CYP2J2
334	Kinesins(R-HSA-983189)	0.254318	1.2319	0.125	0.152703	59	55	KIF26B,TUBB3,TUBA1C,TUBA1B,TUBB6,KIF9,KIF4A,TUBB1,TUBB4B,KIFC1,KIF15,KIF4B,CENPE,KIF20B,TUBA1A,KIF20A,KIF18A,KIF23,KIF22,RACGAP1
335	SUMOylation of RNA binding proteins(R-HSA-4570464)	0.278882	1.23134	0.106383	0.153115	47	46	NUP88,NUP37,HNRNPC,NOP58,NUP62,HNRNPK,NUP107,NUP93,RAE1,NUP50,RANBP2,BMI1,SEC13,RNF2,NUP98,NUP155,NUP188,NUP160,PHC2,NUP54,NUP214,UBE2I,AAAS,NDC1,PHC3
336	Processive synthesis on the C-strand of the telomere(R-HSA-174414)	0.333764	1.22839	0.188679	0.155406	19	19	POLD2,TINF2,ACD,POLD4,WRN,LIG1,RPA1,TERF1,TERF2,TERF2IP,POLD1,BLM,FEN1,RPA3,POLD3,PCNA,DNA2,RPA2,POT1
1154	Biological oxidations(R-HSA-211859)	-0.463692	-1.53142	0	0.156194	222	171	CYP2D6,GSTT2B,MTARC2,DPEP1,ADH6,ABHD14B,NAT2,ACSS1,SULT1B1,CYP2B6,CYP4F11,CYP3A4,UGT1A9,SULT1E1,UGT1A3,ACSM5,UGT1A1,CYP3A7-CYP3A51P,CYP2C8,GSTA3,AKR7A3,CYP1A1,ACSS2,TPST2,SULT1A2,GSTM4,AHRR,AOC2,PTGS1,GCLC,HPGDS,SLC35B3,CYP2U1,CYP7A1,GGT6,CYP26A1,GGT7,OPLAH,BPHL,GSTM2,GSTA4,CMBL,CYP2E1,GSTA2,MAT1A,CYP3A7,FDXR,PTGIS,MAOA,EPHX1,DPEP2,PAOX,CYP7B1,NAT1,UGT3A2,CYP1B1,CYP51A1,GSTM3,CYP4F3,MTARC1,CYP26B…
337	VEGFR2 mediated cell proliferation(R-HSA-5218921)	0.333416	1.22529	0.165217	0.157517	21	21	RASA1,CALM1,SPHK1,HRAS,VEGFA,NRAS,ITPR3,PRKCA,CALM3
338	Beta-catenin independent WNT signaling(R-HSA-3858494)	0.195103	1.22269	0	0.159495	146	141	GNG11,WNT1,PSMD2,PSMC3,PFN1,PSMC1,PSMC6,GNG2,CALM1,PSMD6,WNT5B,PSMC5,RPS27A,FZD8,PSMA7,UBA52,GNB4,PSMC4,CLTA,PSMD12,CLTB,PSMD1,PLCB2,PSMB1,GNB3,AP2M1,CLTC,PPP3CB,PSMD14,PSMB11,PSMB7,ITPR3,PSMD13,PSMD8,RHOA,PSMB6,PSMD3,PSMD10,AGO3,GNB1,PRKCA,PSME3,GNG10,PSMA2,PSMF1,DVL1,CALM3,CTNNB1,PSMA1,AGO1,UBC,PLCB1,AP2B1,PSMC2,PSMB2,PSMD9,PSMA6,AP2S1,PSMA4,SMURF2,SEM1,RAC1,PSMB3
339	Mitochondrial calcium ion transport(R-HSA-8949215)	0.322311	1.22226	0.182609	0.159817	23	23	SLC8A3,MCUB,VDAC1,PHB,PHB2
340	Selective autophagy(R-HSA-9663891)	0.260301	1.21799	0.142857	0.163109	81	76	VIM,TUBB3,TUBA1C,TUBA1B,TUBB6,PLIN3,HSP90AA1,HSPA8,DYNC1LI1,TUBB1,TUBB4B,RPS27A,TOMM22,UBA52,VDAC1,TOMM5,TUBA1A,PLIN2,DYNC1I2,SQSTM1,TOMM70,TOMM40,DYNC1H1,TOMM6,VCP,DYNC1I1,DYNLL1,TOMM20
341	Cristae formation(R-HSA-8949613)	0.302262	1.21669	0.151163	0.164074	31	29	ATP5PD,ATP5PB,ATP5F1E,CHCHD3,TMEM11,ATP5F1B,CHCHD6,HSPA9,DNAJC11,ATP5MF,ATP5F1C,DMAC2L,ATP5F1D,SAMM50,ATP5F1A,APOO,ATP5PF,ATP5PO,MTX1,ATP5MC1,ATP5MC2,ATP5MC3,MICOS10,IMMT,ATP5ME,APOOL,ATP5MG,MICOS13
1153	Paracetamol ADME(R-HSA-9753281)	-0.561224	-1.52494	0.0143805	0.167176	29	25	ABCC1,NAT2,UGT1A9,SULT1E1,UGT1A1,GGT6,GGT7,ABCC3,CYP2E1,NAT1,SULT1A1,GGT5,GGT1
1152	Voltage gated Potassium channels(R-HSA-1296072)	-0.531705	-1.52486	0.0160256	0.167357	43	34	KCNF1,KCNQ4,KCNAB3,KCND3,KCNS2,KCNA4,KCNB2,KCNA2,KCNS3,KCNH7,KCNH2,KCND1,KCNAB2,KCNH6,KCNG2,KCNQ2,KCNQ1,KCNC1,KCNG3,KCNH3,KCNB1
342	Semaphorin interactions(R-HSA-373755)	0.245693	1.20977	0.0357143	0.169321	65	64	DPYSL3,SEMA3A,SEMA6A,CFL1,MET,HSP90AB1,HSP90AA1,NRP1,ITGB1
343	Recruitment of NuMA to mitotic centrosomes(R-HSA-380320)	0.232386	1.2096	0.0769231	0.169552	94	91	TUBB3,TUBA1C,TUBA1B,TUBB6,HSP90AA1,PLK1,TUBB,SDCCAG8,TUBB1,TUBB4B,CEP135,CETN2,ODF2,TUBA1A,YWHAE,PRKAR2B,HAUS7,DYNC1I2,CEP250,DCTN1,DYNC1H1,PPP2R1A,DCTN3,CSNK1E,TUBGCP2,DYNLL1,CNTRL,NEK2,NME7,OFD1,NDE1
1166	Tight junction interactions(R-HSA-420029)	-0.596303	-1.61569	0.0155729	0.171134	29	25	CLDN4,PARD6A,PARD6B,CLDN7,PARD6G,CLDN23,CLDN9,CLDN1,CLDN10
344	E3 ubiquitin ligases ubiquitinate target proteins(R-HSA-8866654)	0.248214	1.20449	0.108108	0.174066	59	57	H2BC9,H2BC10,RPS27A,H2BC3,H2BC8,UBA52,RNF152,BCL10,H2BC7,UBE2D3,UBE2A,VCP,RNF181,RNF40,UBE2D1,UBC
1146	Acetylcholine Neurotransmitter Release Cycle(R-HSA-264642)	-0.615374	-1.50417	0.0328638	0.179693	17	15	RIMS1,STXBP1,VAMP2,CPLX1,PPFIA3,SLC18A3,TSPOAP1,RAB3A,SNAP25
345	PINK1-PRKN Mediated Mitophagy(R-HSA-5205685)	0.325072	1.19728	0.2	0.180213	22	22	RPS27A,TOMM22,UBA52,VDAC1,TOMM5,SQSTM1,TOMM70,TOMM40,TOMM6,TOMM20,UBC,MFN2
1151	Diseases of Immune System(R-HSA-5260271)	-0.5495	-1.51717	0.0251641	0.182853	32	27	CHUK,IKBKG,CD36,TRAF3,TLR2,TLR1,NFKBIA,BTK,CD14,S100A1,TLR5
1155	Platelet Aggregation (Plug Formation)(R-HSA-76009)	-0.533766	-1.53355	0.0075594	0.183428	39	38	RASGRP2,THPO,SYK,GP1BB,ITGA2B,RAPGEF4,RASGRP1,RAPGEF3,VWF
1150	Interleukin-2 family signaling(R-HSA-451927)	-0.525274	-1.51678	0.0159574	0.183655	44	38	STAT3,STAT5B,PTK2B,SOS2,IL5RA,IL9R,JAK3,STAT1,PIK3CB,INPPL1,PIK3CD,IL15RA,STAT4,IL2RA,SYK,HAVCR2,INPP5D,IL21R,LGALS9,CSF2RB,LCK
346	Extension of Telomeres(R-HSA-180786)	0.253905	1.1939	0.166667	0.183686	51	50	RUVBL2,NHP2,PIF1,CCNA2,POLD2,POLA1,GAR1,ANKRD28,DKC1,RUVBL1,TINF2,SHQ1,PRIM2,ACD,CCNA1,RFC2,POLD4,WRN
347	Processive synthesis on the lagging strand(R-HSA-69183)	0.361596	1.18982	0.212329	0.187801	15	15	POLD2,POLA1,PRIM2,POLD4,PRIM1,LIG1,RPA1,POLD1,POLA2,FEN1,RPA3,POLD3,PCNA,DNA2,RPA2
348	Resolution of D-Loop Structures(R-HSA-5693537)	0.288781	1.18885	0.129032	0.188727	34	34	SLX1B
1169	Complement cascade(R-HSA-166658)	-0.566176	-1.66119	0	0.191158	58	40	C1R,CR1,FCN1,FCN3,CFHR3,C1S,C8G,C5,CFI,SERPING1,C4B,C4A,CD46,ELANE,CFB,C2,COLEC10,C3AR1,MASP1,CLU,VTN,C3,COLEC11,CFHR1,GZMM
349	CLEC7A (Dectin-1) signaling(R-HSA-5607764)	0.210821	1.18295	0	0.19426	101	99	PSMD2,PSMC3,PSMC1,PSMC6,CALM1,PSMD6,PSMC5,RPS27A,PSMA7,UBA52,IL1B,PSMC4,PSMD12,PSMD1,BCL10,PSMB1,NFATC2,PPP3CB,PSMD14,PSMB11,PSMB7,ITPR3,PSMD13,PSMD8,PSMB6,PSMD3,PSMD10,PSME3,PSMA2,PSMF1,UBE2D1,CALM3,PSMA1,UBC,PSMC2,SKP1,PSMB2,PSMD9,PSMA6,PSMA4,SEM1,PSMB3
350	Gap junction trafficking(R-HSA-190828)	0.280835	1.18259	0.172414	0.194594	47	39	TUBB3,TUBA1C,TUBA1B,TUBB6,GJA1,TUBB1,TUBB4B,ACTB,CLTA,CLTB,TUBA1A,AP2M1,ACTG1,CLTC,GJB3
351	Dual incision in TC-NER(R-HSA-6782135)	0.233054	1.18149	0.222222	0.195891	66	65	CDK7,POLD2,RPS27A,UBA52,POLR2L,PRPF19,GTF2H2,CUL4A,MNAT1,CUL4B,USP7,POLR2A,TCEA1,POLR2D,POLE2,UBC,RBX1,POLR2E,GTF2H3,POLE4,ERCC5,POLR2B,POLE3,RFC2,POLD4
352	RNA Polymerase II Transcription Termination(R-HSA-73856)	0.249401	1.18077	0.142857	0.19638	67	66	ALYREF,MAGOHB,SNRPF,CSTF2,FIP1L1,THOC1,NCBP1,DDX39B,THOC5,U2AF2,DDX39A,U2AF1,SNRPE,MAGOH,NUDT21,SRSF9,SRSF3,PCF11,EIF4A3,RNPS1,PABPN1,SRSF2,DHX38,RBM8A,CASC3,WDR33
1149	Sialic acid metabolism(R-HSA-4085001)	-0.539379	-1.5105	0.0194384	0.196552	33	31	ST6GALNAC5,ST8SIA5,ST3GAL1,NEU1,ST8SIA2,ST6GALNAC6,ST8SIA1,ST3GAL5,NANP,GNE,GLB1,ST6GALNAC1,ST6GALNAC2,NEU4,ST6GALNAC3,NPL,SLC17A5,ST6GAL1
1148	Diseases associated with the TLR signaling cascade(R-HSA-5602358)	-0.5495	-1.51011	0.0132159	0.197367	32	27	CHUK,IKBKG,CD36,TRAF3,TLR2,TLR1,NFKBIA,BTK,CD14,S100A1,TLR5
353	Mismatch Repair(R-HSA-5358508)	0.361596	1.17866	0.211921	0.198448	15	15	POLD2,MLH1,POLD4,MSH3,LIG1,RPA1,PMS2,MSH2,POLD1,EXO1,MSH6,RPA3,POLD3,PCNA,RPA2
354	RAC2 GTPase cycle(R-HSA-9013404)	0.258418	1.17684	0.166667	0.200209	88	86	CAV1,DOCK2,DOCK10,NCF2,ARHGDIA,ITGB1,IQGAP1,VAV3,NCKAP1L,ESYT1,DOCK4,ABI1,WASF2,STBD1,TFRC,VAMP3,RAB7A,DSG2,BRK1
355	InlB-mediated entry of Listeria monocytogenes into host c...(R-HSA-8875360)	0.354613	1.17557	0.227778	0.201429	16	15	MET,SH3KBP1,RPS27A,UBA52,HGS
1147	Termination of O-glycan biosynthesis(R-HSA-977068)	-0.569592	-1.50795	0.0260181	0.201584	24	21	MUC5AC,MUC6,ST3GAL3,ST3GAL1,MUC5B,MUC21,ST6GALNAC2,MUC16,ST6GALNAC3,MUC13,MUC1,ST6GAL1,MUC3A,MUC20
356	Post-chaperonin tubulin folding pathway(R-HSA-389977)	0.333991	1.17498	0.24	0.20211	22	19	TUBB3,TUBA1C,TUBA1B,TUBB6,TUBB1,TUBB4B,TBCB,TUBA1A
357	Nuclear events stimulated by ALK signaling in cancer(R-HSA-9725371)	0.336161	1.17241	0.25	0.204693	19	19	NPM1,RPS6,BCL2A1
1129	Cell-cell junction organization(R-HSA-421270)	-0.474002	-1.44687	0.010395	0.205643	64	58	CDH17,CDH9,CDH15,CLDN16,CDH8,CDH3,NECTIN2,NECTIN4,CDH24,JUP,CLDN4,CADM3,PARD6A,PARD6B,SDK1,CLDN7,PARD6G,CDH1,CDH11,CLDN23,CLDN9,CLDN1,CLDN10
1145	Trafficking of AMPA receptors(R-HSA-399719)	-0.532763	-1.49148	0.0184783	0.205937	31	31	MYO6,GRIA2,EPB41L1,CACNG8,AKAP5,PRKCG,TSPAN7,MDM2,CACNG4,DLG4,PICK1,GRIP2,CAMK2A,GRIA3,GRIA1
358	Gap junction trafficking and regulation(R-HSA-157858)	0.27089	1.17139	0.238806	0.205965	49	41	TUBB3,TUBA1C,TUBA1B,TUBB6,GJA1,TUBB1,TUBB4B,ACTB,CLTA,CLTB,TUBA1A,AP2M1,ACTG1,CLTC,GJB3
359	G beta:gamma signalling through PLC beta(R-HSA-418217)	0.33693	1.17122	0.206667	0.206158	20	18	GNG11,GNG2,GNB4,PLCB2,GNB3,GNB1,GNG10
1144	Glutamate binding, activation of AMPA receptors and synap...(R-HSA-399721)	-0.532763	-1.49067	0.0265193	0.207478	31	31	MYO6,GRIA2,EPB41L1,CACNG8,AKAP5,PRKCG,TSPAN7,MDM2,CACNG4,DLG4,PICK1,GRIP2,CAMK2A,GRIA3,GRIA1
1143	Glutathione conjugation(R-HSA-156590)	-0.527312	-1.49048	0.0219058	0.208033	36	32	GSTM4,GCLC,HPGDS,GGT6,GGT7,OPLAH,GSTM2,GSTA4,GSTA2,GSTM3,GGT5,GGT1,CHAC1
1131	Activation of gene expression by SREBF (SREBP)(R-HSA-2426168)	-0.495278	-1.45459	0.0136555	0.20956	42	42	NCOA6,ACACB,NFYB,GGPS1,LSS,PMVK,HMGCR,RXRA,HMGCS1,SQLE,PPARA,MVD,FDPS,SREBF1,FDFT1,HELZ2,SCD,SREBF2,ACACA,MVK,FASN,DHCR7,IDI1,SC5D,TM7SF2,CYP51A1,SMARCD3
360	Mitotic G1 phase and G1/S transition(R-HSA-453279)	0.260093	1.16728	0	0.210321	149	148	PSMD2,PSMC3,CCND2,PSMC1,PSMC6,CDK7,MYC,PSMD6,CCND1,CCNA2,ORC5,PSMC5,RPS27A,ORC1,PSMA7,POLA1,UBA52,RBL1,CCNB1,PSMC4,PSMD12,RRM2,PSMD1,DBF4,PSMB1,MNAT1,PSMD14,PSMB7,PSMD13,PSMD8,PSMB6,TK1,FBXO5,PSMD3,DHFR,PSMD10,RPA4,E2F4,PPP2R1A,PSME3,POLE2,PSMA2,JAK2,PSMF1,PSMA1,ORC3,ORC2,PPP2R1B,LIN9,UBC,PRIM2,PSMC2,POLE4,SKP1,PSMB2,PSMD9,PSMA6,CCNA1,POLE3,PSMA4
1134	Aspirin ADME(R-HSA-9749641)	-0.540047	-1.464	0.0210643	0.211656	44	27	CYP3A4,UGT1A9,UGT1A3,ACSM5,UGT1A1,CYP2C8,ABCC3,BCHE,CYP2E1,UGT3A2,UGT1A7,GLYAT
1133	Plasma lipoprotein clearance(R-HSA-8964043)	-0.517572	-1.46279	0.0209021	0.214519	33	33	NR1H3,PCSK9,APOBR,SOAT2,SCARB1,LDLR,MYLIP,APOC1,APOE,CES3,AMN
1142	Synthesis of PC(R-HSA-1483191)	-0.539786	-1.48702	0.0293123	0.21616	28	27	SLC44A2,ABHD3,PHOSPHO1,MFSD2A,BCHE,SLC44A3,ACHE,LPIN3,SLC44A5,LPIN1,STARD10
361	RNA Polymerase II Pre-transcription Events(R-HSA-674695)	0.246217	1.16042	0.0909091	0.217657	84	80	TAF7,CDK7,TAF9B,SSRP1,POLR2L,GTF2H2,NCBP1,MNAT1,ELOA,GTF2F1,POLR2A,NELFB,TCEA1,SUPT16H,GTF2F2,POLR2D,TAF15,NELFCD,TAF9,POLR2E,GTF2H3,SUPT4H1,GTF2A1,POLR2B,CTR9,SUPT6H,CCNK,TAF3,POLR2J,LEO1,TAF5,CCNH,GTF2B,SUPT5H,TAF4B,TAF4
1130	Pre-NOTCH Processing in Golgi(R-HSA-1912420)	-0.570792	-1.45062	0.0461361	0.218361	18	18	NOTCH1,ATP2A3,ATP2A1,RFNG,MFNG,NOTCH3,LFNG
1141	Regulation of Complement cascade(R-HSA-977606)	-0.531124	-1.48543	0.02407	0.219885	47	31	C1R,CR1,CFHR3,C1S,C8G,C5,CFI,SERPING1,C4B,C4A,CD46,ELANE,CFB,C2,C3AR1,CLU,VTN,C3,CFHR1
1132	Signaling by SCF-KIT(R-HSA-1433557)	-0.503271	-1.46006	0.0192102	0.220262	43	41	PTPRU,KIT,LCK,GRAP
1140	Stimuli-sensing channels(R-HSA-2672351)	-0.465413	-1.48464	0.00304569	0.221571	109	97	TRPM2,CLCN4,ANO8,SCNN1D,RIPK3,CLCNKA,TPCN1,CLCN1,ASIC3,TRPC6,TRPM3,TRPV4,UNC80,MCOLN2,TTYH2,TSC22D3,ASIC1,TRPC1,ANO9,TRPV3,TRPV1,CLCA2,SGK2,SCNN1A,TRPC5,BEST1,CLCNKB
363	COPI-dependent Golgi-to-ER retrograde traffic(R-HSA-6811434)	0.230295	1.15539	0.0769231	0.222632	99	94	KIF26B,TUBB3,TUBA1C,TUBA1B,TUBB6,KIF9,ZW10,KIF4A,TUBB1,TUBB4B,KIFC1,KIF15,KIF4B,CENPE,KIF20B,TUBA1A,KIF20A,KIF18A,KIF23,STX18,KIF22,COPZ1,RACGAP1,TMED9,ARF3,COPG2,KIF2C,KIF11
362	Telomere C-strand (Lagging Strand) Synthesis(R-HSA-174417)	0.278099	1.15563	0.209677	0.222643	34	33	POLD2,POLA1,TINF2,PRIM2,ACD,RFC2,POLD4,WRN,TEN1,PRIM1,LIG1,RFC1,RPA1,STN1,TERF1,TERF2,CHTF18,TERF2IP,POLD1,POLA2,BLM,FEN1,RPA3,POLD3,RFC5,PCNA,DNA2,RFC4,RFC3,RPA2,POT1,CTC1,DSCC1
1128	Synthesis of bile acids and bile salts(R-HSA-192105)	-0.507765	-1.43745	0.0418964	0.22585	34	30	OSBPL2,HSD17B4,CYP7A1,SLC27A5,AKR1C2,SLC27A2,OSBPL3,PTGIS,CYP7B1,AKR1C3
364	TP53 Regulates Transcription of DNA Repair Genes(R-HSA-6796648)	0.232354	1.15027	0.194444	0.228588	65	61	CDK7,SSRP1,POLR2L,GTF2H2,MNAT1,ELOA,GTF2F1,POLR2A,FANCC,MLH1,NELFB,TCEA1,SUPT16H,GTF2F2,POLR2D,NELFCD,POLR2E,GTF2H3,SUPT4H1,CDK12,POLR2B,JUN,CHEK1,CCNK,POLR2J,CCNH,SUPT5H,GTF2H1,ELOB,ELOC,MDC1,NELFA,POLR2C,POLR2G,BRCA1,ELL,POLR2F,PMS2,ERCC3,CCNT2,MSH2,NELFE,POLR2K,CDK9,FANCI,ATM,RAD51D,CCNT1,FANCD2,ATR,ATF2,CTDP1,CDK13,POLR2I,POLR2H,FOS,GTF2H4
365	Loss of proteins required for interphase microtubule orga...(R-HSA-380284)	0.226733	1.14858	0.222222	0.230219	70	70	HSP90AA1,PLK1,TUBB,SDCCAG8,TUBB4B,CEP135,CETN2,ODF2,TUBA1A,YWHAE,PRKAR2B,HAUS7,DYNC1I2,CEP250,DCTN1,DYNC1H1,PPP2R1A,DCTN3,CSNK1E,DYNLL1,CNTRL,NEK2,OFD1,NDE1,AKAP9,CENPJ,ACTR1A,CKAP5,MAPRE1,ALMS1
366	SUMOylation of DNA damage response and repair proteins(R-HSA-3108214)	0.223234	1.14484	0.105263	0.234712	77	76	EID3,STAG1,NUP88,XRCC4,NUP37,CETN2,NUP62,PARP1,NUP107,SMC3,NUP93,RAE1,SUMO3,STAG2,NUP50,RANBP2,BMI1,SEC13,RNF2,NUP98,NUP155,NSMCE1,NUP188,WRN,NUP160,PIAS4,NSMCE3,PHC2,RAD21,NUP54,NUP214,UBE2I,AAAS,NDC1,PHC3,SMC5
367	Golgi-to-ER retrograde transport(R-HSA-8856688)	0.212832	1.14434	0	0.235264	133	127	KIF26B,TUBB3,TUBA1C,TUBA1B,TUBB6,KIF9,ZW10,KIF4A,DYNC1LI1,TUBB1,TUBB4B,KIFC1,KIF15,CAPZB,KIF4B,BICD1,CENPE,KIF20B,TUBA1A,KIF20A,KIF18A,KIF23,DYNC1I2,STX18,KIF22,COPZ1,RACGAP1,TMED9,ARF3,DCTN1,DYNC1H1,COPG2,KIF2C,KIF11,DCTN3,KIF18B,DYNC1I1,COPB1,DYNLL1,PAFAH1B2,CAPZA1,GALNT2,ARFGAP2,KIF3B,ARF1,KIFAP3
1127	Synthesis of Leukotrienes (LT) and Eoxins (EX)(R-HSA-2142691)	-0.580182	-1.43264	0.0578313	0.236723	21	15	DPEP2,CYP4F3,GGT5,CYP4F2,GGT1
1135	CTLA4 inhibitory signaling(R-HSA-389513)	-0.56368	-1.46454	0.0431739	0.237075	21	20	CD80,PPP2R5B,LCK
368	EPH-ephrin mediated repulsion of cells(R-HSA-3928665)	0.247972	1.13918	0.181818	0.241336	51	50	MMP9,EPHA10,EPHA8,VAV3,EFNB2,EPHA4,ACTB,CLTA,EPHB2,CLTB,EPHA5,EPHA7,AP2M1,ACTG1,CLTC
369	Spry regulation of FGF signaling(R-HSA-1295596)	0.335117	1.13842	0.271084	0.242003	16	16	RPS27A,UBA52,PPP2R1A,UBC,MAPK1,SPRY2,PPP2CA,GRB2,UBB,CBL,MAPK3,BRAF,PPP2CB,PTPN11,MKNK1,SRC
1139	Phase II - Conjugation of compounds(R-HSA-156580)	-0.470442	-1.47577	0.00508647	0.242182	109	84	ABHD14B,NAT2,SULT1B1,UGT1A9,SULT1E1,UGT1A3,ACSM5,UGT1A1,GSTA3,TPST2,SULT1A2,GSTM4,GCLC,HPGDS,SLC35B3,GGT6,GGT7,OPLAH,GSTM2,GSTA4,GSTA2,MAT1A,NAT1,UGT3A2,GSTM3,SULT1A1,GGT5,SLC26A1,GGT1,SULT2B1,CHAC1,UGT1A7,GLYAT
1138	Serotonin Neurotransmitter Release Cycle(R-HSA-181429)	-0.593508	-1.47387	0.0489845	0.246794	18	16	SLC18A2,RIMS1,STXBP1,VAMP2,CPLX1,SYN1,PPFIA3,TSPOAP1,RAB3A,SNAP25
1126	Immunoregulatory interactions between a Lymphoid and a no...(R-HSA-198933)	-0.460763	-1.42805	0.00915565	0.247497	133	79	CD300C,NCR1,NCR3,CD300A,HLA-G,MADCAM1,ICAM1,HLA-A,COL1A2,OSCAR,CD40,NECTIN2,B2M,KLRD1,HLA-B,CD200,SIGLEC9,CD33,ICAM5,HLA-C,HCST,CD226,MICA,IFITM1,ITGAL,HLA-F,NCR3LG1,KLRG1,HLA-E,MICB,SIGLEC1,TREM2,CD96,CD34,CD1D,PIANP,CDH1,C3,PILRA
370	Removal of the Flap Intermediate from the C-strand(R-HSA-174437)	0.333723	1.13244	0.267606	0.249667	17	17	POLD2,TINF2,ACD,POLD4,WRN,RPA1,TERF1,TERF2,TERF2IP,POLD1,FEN1,RPA3,POLD3,PCNA,DNA2,RPA2,POT1

## Sheet: Wikipathways
Term_Ranked	Term	ES	NES	pval	fdr	geneset_size	matched_size	core_genes
1	Cytoplasmic ribosomal proteins(WP477)	0.641669	3.19994	0	0	91	86	RPSA,RPS2,RPL10,RPLP0,RPL7,RPS6,RPS12,RPL5,RPL12,RPL10A,RPS4X,RPL35,RPS27A,RPS9,RPLP1,RPS26,RPL8,UBA52,RPS5,RPL6,RPS3A,FAU,RPL22,RPS15,RPL24,RPL4,RPL41,RPL17,RPL14,RPS8,RPL3,RPS24,RPS18,RPL27,RPS7,RPL7A,RPL32,RPS14,RPS13,RPL18A,RPL19,RPS3,RPS21,RPL27A,RPL38,RPS25,RPL21,RPS17,RPL11,RPS23,RPL9,RPLP2,RPL18,RPL23,RPL30
3	nsp1 from SARS-CoV-2 inhibits translation initiation in t...(WP5027)	0.658054	2.25376	0	0.00156558	17	17	EIF1AX,EIF3I,EIF3D,EIF3B,EIF3E,EIF3J,EIF3A,EIF5,EIF3H,EIF3G
2	Regulation of sister chromatid separation at the metaphas...(WP4240)	0.675258	2.30783	0.00606061	0.00234837	16	15	CDC20,STAG1,BUB1,BUB3,BUB1B,CENPE,SMC3,MAD2L1
4	mRNA processing(WP411)	0.41531	2.13909	0	0.00626232	133	126	YBX1,HNRNPL,HNRNPM,HNRNPD,DHX9,PTBP1,HNRNPH2,HNRNPR,HNRNPC,SNRPF,HNRNPU,CSTF2,PRPF3,HNRNPA2B1,PTBP2,NCBP1,SF3A1,CELF1,SF3B4,HNRNPAB,PRPF6,SNRPN,HNRNPK,U2AF2,PRMT1,PRPF4,XRN2,SNRPB2,TRA2B,POLR2A,CELF4,RNMT,SF3A2,U2AF1,SNRPE,HNRNPA1,SF3A3,SF3B5,SNRPD1,DDX1,EFTUD2,PHF5A,NUDT21,PRPF8,SRSF9,DHX15,SF3B2,SRSF3,SF3B3,RBMX,RNPS1,PABPN1,NONO,SRSF2,DHX38
5	Translation factors(WP107)	0.436799	2.00969	0	0.0197934	54	50	EIF5A,EIF1AX,GSPT2,EEF1B2,EIF4A1,EIF3I,EIF6,EIF3D,EIF3B,PABPC1,EEF1D,EIF3E,EIF4H,EIF4G1,CLUH,EIF3J,EEF1G,EEF1A1,EIF3A,EIF5B,EIF5,EIF4EBP1,EIF3H
6	FBXL10 enhancement of MAP/ERK signaling in diffuse large ...(WP4553)	0.448237	1.86623	0	0.0399223	38	29	H3C4,H3C12,H3-3B,DUSP6,H2AX,H3C13
8	Overview of proinflammatory and profibrotic mediators(WP5095)	0.370522	1.82857	0	0.0399223	129	68	IL19,MMP9,CXCL12,IL33,SPP1,CNTF,CCL3L3,IL36G,CXCL6,MMP1,CSF2,CXCL11,IL26,CCL24,IL5,CXCL1,IL17B,CXCL3,CXCL8,IL24,IL1B,IL7,MMP3,VEGFA,IL6,IL23A,CCL3
9	Gastric cancer network 1(WP2361)	0.445812	1.80405	0	0.0426976	29	28	ESM1,UBE2C,CENPF,KIF15,TPX2,ACTL6A,KIF20B,AURKA,RUVBL1,NUP107,APC
7	Histone modifications(WP2369)	0.360635	1.83331	0	0.0427925	70	60	H3C4,H4C4,H4C3,H3C12,H4C2,H3-3B,H4C8,SET,H3C13,H4C1,SETD9,SETD1B,H4C12,H4C9,H3C7,KMT2E,H3C11,SUV39H1,SETBP1
10	Serotonin receptor 4/6/7 and NR3C signaling(WP734)	0.497509	1.75757	0	0.0518599	19	18	EGR1,HTR7,SRF,MAP2K1,NR3C1,ELK1,MAPK1,CREB1,RAP1A,HTR6,ATF1,RPS6KA5,MAPK3,BRAF,ELK4,GNAS,MAP2K2,MAPKAPK2
11	Photodynamic therapy-induced HIF-1 survival signaling(WP3614)	0.403761	1.74141	0	0.0531093	37	36	IGFBP3,PKM,PGK1,LDHA,BNIP3,ANGPT1,BCL2A1,MCL1,SERPINE1,BIRC5,VEGFA,PMAIP1,PTGS2,HK1,IGFBP1,BNIP3L,PFKL
12	Proteasome degradation(WP183)	0.352253	1.68725	0	0.0689415	64	61	PSMD2,PSMC3,PSMC1,PSMC6,PSMD6,H2AX,H2AC4,PSMC5,PSMA7,PSMC4,PSMD12,PSMD1,NEDD4,UBA1,PSMB1,UCHL3,PSMB7,PSMD13,PSMD8,PSMB6,PSMD3,UBE2D3,PSMD10,PSME3,PSMA2,H2AZ1,UBE2D1,PSMA1,UBC,RPN2,PSMC2,PSMB2,PSMD9,PSMA6,PSMA4,PSMB3,PSMB4
14	Dopaminergic neurogenesis(WP2855)	0.425679	1.60475	0.026087	0.099659	30	23	WNT1,NEUROG2,EN2,LMX1B,SOX2,FOXA2,DDC
13	Photodynamic therapy-induced NF-kB survival signaling(WP3617)	0.380814	1.61347	0	0.101606	35	32	MMP9,MMP1,CSF2,BCL2A1,CCND1,BIRC5,CXCL8,IL1B,MMP3,VEGFA,IL6,PTGS2,EGLN2
17	Spinal cord injury(WP2431)	0.305354	1.56304	0	0.107654	120	98	MMP9,VIM,SLIT2,GAP43,XYLT1,SEMA6A,FKBP1A,BCAN,TACR1,ACAN,EGR1,GJA1,MYC,CSPG4,SLIT1,LILRB3,CXCL1,CCND1,CXCL8,ZFP36,VCAN,EFNB2,ANXA1,IL1B,EPHA4,SOX9,IL6,RTN4
16	Metabolic reprogramming in colon cancer(WP4290)	0.364022	1.56963	0.0517241	0.109591	44	41	GAPDH,PKM,PGK1,ENO1,LDHA,GPI,PGAM1,GLUD1,PAICS,SLC16A3
20	Glycolysis and gluconeogenesis(WP534)	0.351506	1.52988	0	0.109733	45	38	GAPDH,PKM,PGK1,ENO1,LDHA,TPI1,GPI,ALDOA,PGAM1,LDHAL6B
19	Parkin-ubiquitin proteasomal system pathway(WP2359)	0.323953	1.53575	0	0.110373	70	67	TUBB3,TUBA1C,TUBA1B,PSMD2,TUBB6,PSMC3,PSMC1,PSMC6,PSMD6,HSPA8,TUBB,TUBB1,TUBB4B,PSMC5,PSMC4,HSPA1L,PSMD12,HSPA6,PSMD1,TUBA1A,UBA1,PSMD14,PSMD13,PSMD8,HSPA5,PSMD3,PSMD10
15	Nucleotide excision repair in xeroderma pigmentosum (WP5114)	0.322594	1.57189	0	0.114656	76	71	H4C4,H4C3,H4C2,CDK7,H3-3B,H4C8,H4C1,POLD2,LIG3,CETN2,H4C12,GTF2H2,CUL4A,MNAT1,H4C9,PARP1,CUL4B,USP7
18	miRNA targets in ECM and membrane receptors(WP2911)	0.419452	1.53713	0.0265487	0.115422	43	22	COL6A3,COL5A3,LAMA4,ITGB6,ITGB5,COL6A1,LAMC1
21	Splicing factor NOVA regulated synaptic proteins(WP4148)	0.341857	1.50655	0	0.122524	42	39	GRIN2B,KCNJ6,KCNMA1,CSN3,ANK3,CDH2,CAV2,ATP2B1,SNW1,GPHN
22	Extracellular vesicles in the crosstalk of cardiac cells(WP4300)	0.420844	1.49779	0.06	0.123681	28	17	MMP9,CD63,SPP1,BIRC5,SORBS2,IL6,EGFR
25	Eukaryotic transcription initiation(WP405)	0.318156	1.46944	0.05	0.128639	43	42	TAF7,CDK7,POLR1E,GTF2H2,MNAT1,POLR1A,POLR2A,GTF2H2C,GTF2F2,TAF9,POLR2E,GTF2H3,POLR3D,POLR2B,ILK,POLR2J,TAF5,CCNH,GTF2B,GTF2H1,POLR2C,POLR2G,POLR1B,TAF6,GTF2A2,GTF2E2,POLR3B,POLR2F,ERCC3,POLR2K,POLR3H,GTF2E1,POLR3K,TAF13,TBP,POLR1D,POLR3E,POLR2I,POLR2H,GTF2H4
24	Purine metabolism and related disorders(WP4224)	0.404786	1.47104	0.072	0.132051	22	21	XDH,IMPDH1,ADSL,PAICS,PFAS,TPMT,ITPA,HPRT1,PNP,GART,APRT,PRPS1
23	Methionine de novo and salvage pathway(WP3580)	0.396082	1.47677	0.0530303	0.1332	22	21	ODC1,BHMT,SMS,SRM,TXN,MSRA,ENOPH1,MSRB3,MTAP,MAT2B
27	Urea cycle and metabolism of amino groups(WP497)	0.415549	1.42102	0.0888889	0.157503	21	18	ODC1,ASL,SMS,SRM,NAGS,GLUD1
26	Integrin-mediated cell adhesion(WP185)	0.288737	1.42409	0	0.160109	104	97	CAV1,MYPN,ITGA6,ITGB1,ITGB6,ITGB5,PXN,ITGA3,ITGA2,RHO,CAPN6,VAV3,CAPN1,ITGA5,ITGA4,VASP,CAPNS1,CAPN2,CAV2,HRAS,RAP1B,TLN1,CAPN11
28	GDNF/RET signaling axis(WP4830)	0.403568	1.3856	0.0992366	0.183564	23	17	SLIT2,GREM1,GATA3,FOXC2
29	CCL18 signaling pathway(WP5097)	0.312516	1.33246	0.0421053	0.235519	56	34	MMP9,VIM,LDHA,CD44,VEGFC,MYC,CSF2,ZEB2,CDH2
30	DNA mismatch repair(WP531)	0.354761	1.32169	0.114035	0.240488	23	23	POLD2,MLH1,POLE2,POLE4,POLE3,RFC2,POLD4,LIG1,RFC1,RPA1,PMS2,MSH2,POLD1,EXO1,MSH6,RPA3,POLD3,RFC5,PCNA,RFC4,RFC3,RPA2,POLE

## Sheet: Reactome-Cellular Senescence
Term_Ranked	Term	ES	NES	pval	fdr	geneset_size	matched_size	core_genes
103	Senescence-Associated Secretory Phenotype (SASP)(R-HSA-2559582)	0.381693	2.09862	0	0.000710026	112	97	H3C4,H4C4,H2AC14,H2BC9,H2AC20,H4C3,H3C12,H4C2,ANAPC15,H3-3B,H4C8,UBE2C,H2AX,H3C13,H4C1,H2BC10,H2AC4,CCNA2,RPS27A,CXCL8,H2BC3,H2BC8,UBA52
161	DNA Damage/Telomere Stress Induced Senescence(R-HSA-2559586)	0.390666	1.8507	0	0.00422597	80	67	H4C4,H2AC14,H2BC9,H2AC20,H4C3,HMGA1,HMGA2,H4C2,H4C8,H2AX,H4C1,H2BC10,H2AC4,H1-3,CCNA2,H2BC3,H2BC8,H1-2,H4C12
262	Oxidative Stress Induced Senescence(R-HSA-2559580)	0.301606	1.4378	0	0.0519888	127	109	H3C4,H4C4,H2AC14,H2BC9,H2AC20,H4C3,MAP4K4,H3C12,H4C2,H3-3B,H4C8,TXN,TNIK,H2AX,H3C13,H4C1,H2BC10,H2AC4
264	Cellular Senescence(R-HSA-2559583)	0.256613	1.43268	0	0.0535201	199	178	H3C4,H4C4,H2AC14,H2BC9,H2AC20,H4C3,HMGA1,HMGA2,MAP4K4,H3C12,H4C2,ANAPC15,H3-3B,H4C8,TXN,TNIK,UBE2C,H2AX,H3C13,H4C1,H2BC10,H2AC4,H1-3,CCNA2,RPS27A,CXCL8,H2BC3,H2BC8,UBA52
